# Supplementary material for: Mechanism Analysis of Metabolic Fatty Liver on Largemouth Bass (Micropterus salmoides) Based on Integrated Lipidomics and Proteomics
Source: Metabolites. 2022 Aug 17;12(8):759. doi: 10.3390/metabo12080759 (PMC9415018; doi:10.3390/metabo12080759)
Supplement: Supplementary file 1 [file metabolites-12-00759-s001.zip]

Archive with 1 entries (1 files):
- metabolites-1847943-supplementary.xlsx
