# Supplementary material for: Mechanism Analysis of Metabolic Fatty Liver on Largemouth Bass (Micropterus salmoides) Based on Integrated Lipidomics and Proteomics
Source: Metabolites. 2022 Aug 17;12(8):759. doi: 10.3390/metabo12080759 (PMC9415018; doi:10.3390/metabo12080759)
Supplement: Supplementary file 1 [file metabolites-12-00759-s001.zip › metabolites-1847943-supplementary.xlsx]

## Sheet: Annotation_Combine
Protein accession	Protein description	Gene name	MW [kDa]	Coverage [%]	Peptides	PSM	Unique Peptides	YT_1	YT_2	YT_3	YT_4	YT_5	YT_6	YT_7	YT_8	YT_9	YT_10	YT_11	YT_12	YT_13	YT_14	YT_15	YT_16	A/D Ratio	ABE/CD Ratio	ABE/CD P value	ABE/F Ratio	ABE/F P value	CD/F Ratio	CD/F P value	Subcellular localization	KEGG KO No.	KEGG Gene	KEGG pathway	Biological Process	Cellular Component	Molecular Function	Pfam ID	Domain description	KOG category	KOG NO.	KOG description
Z10_63956	PREDICTED: Larimichthys crocea uncharacterized LOC104935385 (LOC104935385), mRNA	--	26.6	21	6	13	5	0.861	0.913	0.908	1.295	0.964	1.039	0.891	1.132	0.996	0.905	1.093	0.946	0.885	0.964	1.369	1.02	1.23	1.029	0.734918	1.033	0.784616	1.004	0.990662	extracellular				GO:0001101 response to acid chemical; GO:0001775 cell activation; GO:0001817 regulation of cytokine production; GO:0001818 negative regulation of cytokine production; GO:0001819 positive regulation of cytokine production; GO:0002237 response to molecule of bacterial origin; GO:0002252 immune effector process; GO:0002263 cell activation involved in immune response; GO:0002274 myeloid leukocyte act…	GO:0000323 lytic vacuole; GO:0005576 extracellular region; GO:0005615 extracellular space; GO:0005622 intracellular; GO:0005623 cell; GO:0005737 cytoplasm; GO:0005764 lysosome; GO:0005766 primary lysosome; GO:0005773 vacuole; GO:0005775 vacuolar lumen; GO:0012505 endomembrane system; GO:0030141 secretory granule; GO:0031091 platelet alpha granule; GO:0031093 platelet alpha granule lumen; GO:00314…	GO:0005488 binding; GO:0008144 drug binding;	PF11032	Apolipoprotein M (ApoM)
Z10_82644	Solea senegalensis TRP3 mRNA for trypsinogen 3, complete cds	--	26.4	37	5	16	5	0.316	0.407	0.385	0.348	0.896	0.58	0.37	0.478	0.62	0.496	0.516	0.553	0.487	6.851	2.093	0.355	1.416	3.795	0.112077	3.539	0.31571	0.933	0.624468	extracellular	K01312	PRSS1_2_3; trypsin [EC:3.4.21.4]	map04080 Neuroactive ligand-receptor interaction; map04972 Pancreatic secretion; map04974 Protein digestion and absorption; map05164 Influenza A				PF00089	Trypsin	E	KOG3627	Trypsin
Z10_76438	Oplegnathus fasciatus glutathione S-transferase theta 1b mRNA, complete cds	--	19.7	61	8	230	4	0.722	1.643	1.603	0.964	0.903	1.036	1.695	1.425	0.762	0.384	0.976	0.929	1.138	0.371	0.65	0.809	0.721	0.657	0.0815469	0.567	0.0611436	0.862	0.487093	cytoplasm	K00799	GST, gst; glutathione S-transferase [EC:2.5.1.18]	map00480 Glutathione metabolism; map00980 Metabolism of xenobiotics by cytochrome P450; map00982 Drug metabolism - cytochrome P450; map00983 Drug metabolism - other enzymes; map01100 Metabolic pathways; map01524 Platinum drug resistance; map04212 Longevity regulating pathway - worm; map05200 Pathways in cancer; map05204 Chemical carcinogenesis; map05225 Hepatocellular carcinoma; map05418 Fluid sh…	GO:0006518 peptide metabolic process; GO:0006575 cellular modified amino acid metabolic process; GO:0006749 glutathione metabolic process; GO:0006790 sulfur compound metabolic process; GO:0006807 nitrogen compound metabolic process; GO:0008152 metabolic process; GO:0009987 cellular process; GO:0034641 cellular nitrogen compound metabolic process; GO:0043603 cellular amide metabolic process; GO:00…	GO:0005622 intracellular; GO:0005623 cell; GO:0005737 cytoplasm; GO:0044424 intracellular part; GO:0044464 cell part;	GO:0003824 catalytic activity; GO:0004364 glutathione transferase activity; GO:0016740 transferase activity; GO:0016765 transferase activity, transferring alkyl or aryl (other than methyl) groups;	PF02798; PF00043	Glutathione S-transferase, N-terminal domain; Glutathione S-transferase, C-terminal domain	O	KOG0867	Glutathione S-transferase
Z10_79621	Micropterus salmoides GILT protein (GILT) mRNA, complete cds	--	28.6	23	3	28	3	1.391	0.689	0.693	1.188	0.832	0.808	0.625	0.516	1.532	0.944	1.171	0.929	0.718	0.75	1.396	1.346	1.299	0.984	0.953443	1.435	0.101582	1.458	0.213434	extracellular	K08059	IFI30, GILT; interferon, gamma-inducible protein 30	map04612 Antigen processing and presentation	GO:0002376 immune system process; GO:0002474 antigen processing and presentation of peptide antigen via MHC class I; GO:0002478 antigen processing and presentation of exogenous peptide antigen; GO:0002495 antigen processing and presentation of peptide antigen via MHC class II; GO:0002504 antigen processing and presentation of peptide or polysaccharide antigen via MHC class II; GO:0006950 response…	GO:0000323 lytic vacuole; GO:0005576 extracellular region; GO:0005622 intracellular; GO:0005623 cell; GO:0005737 cytoplasm; GO:0005764 lysosome; GO:0005773 vacuole; GO:0005775 vacuolar lumen; GO:0005829 cytosol; GO:0030054 cell junction; GO:0031974 membrane-enclosed lumen; GO:0043202 lysosomal lumen; GO:0043226 organelle; GO:0043227 membrane-bounded organelle; GO:0043229 intracellular organelle; …	GO:0003824 catalytic activity; GO:0015036 disulfide oxidoreductase activity; GO:0016491 oxidoreductase activity; GO:0016651 oxidoreductase activity, acting on NAD(P)H; GO:0016667 oxidoreductase activity, acting on a sulfur group of donors; GO:0016668 oxidoreductase activity, acting on a sulfur group of donors, NAD(P) as acceptor; GO:0047134 protein-disulfide reductase activity;			O	KOG3160	Gamma-interferon inducible lysosomal thiol reductase
Z10_84954	PREDICTED: Larimichthys crocea chymotrypsin-C-like (LOC104920225), mRNA	--	25.9	39	6	22	5	0.446	0.44	0.438	0.374	1.414	0.67	0.376	0.495	0.808	0.597	0.785	0.534	0.547	4.203	3.161	0.51	1.866	3.088	0.0500357	3.277	0.142354	1.061	0.92864	cytoplasm	K01346	CELA2; pancreatic elastase II [EC:3.4.21.71]	map04972 Pancreatic secretion; map04974 Protein digestion and absorption				PF00089	Trypsin	E	KOG3627	Trypsin
Z10_75919	Anoplopoma fimbria clone afim-evh-535-272 Microfibril-associated glycoprotein 4 precursor putative mRNA, complete cds	--	24.3	72	15	55	4	1.254	0.599	0.603	0.969	1.016	1.09	0.507	0.644	0.812	2.19	1.659	0.577	0.642	0.829	1.102	0.504	2.109	1.301	0.440717	1.866	0.13487	1.434	0.182989	cytoplasm				GO:0009314 response to radiation; GO:0009411 response to UV; GO:0009416 response to light stimulus; GO:0009628 response to abiotic stimulus; GO:0009650 UV protection; GO:0009987 cellular process; GO:0010224 response to UV-B; GO:0010712 regulation of collagen metabolic process; GO:0016043 cellular component organization; GO:0019222 regulation of metabolic process; GO:0022607 cellular component ass…	GO:0001527 microfibril; GO:0005576 extracellular region; GO:0031012 extracellular matrix; GO:0044420 extracellular matrix component; GO:0044421 extracellular region part; GO:0071953 elastic fiber; GO:0099080 supramolecular complex; GO:0099081 supramolecular polymer; GO:0099512 supramolecular fiber;		PF00147	Fibrinogen beta and gamma chains, C-terminal globular domain	S	KOG2579	Ficolin and related extracellular proteins
Z10_75920	Anoplopoma fimbria clone afim-evh-535-272 Microfibril-associated glycoprotein 4 precursor putative mRNA, complete cds	--	24.4	67	13	58	6	0.902	0.64	0.408	1.344	1.196	1.287	0.49	0.499	0.672	1.765	2.206	0.557	0.537	0.322	1.669	0.492	3.257	1.315	0.720774	2.397	0.179124	1.822	0.0670746	nucleus				GO:0009314 response to radiation; GO:0009411 response to UV; GO:0009416 response to light stimulus; GO:0009628 response to abiotic stimulus; GO:0009650 UV protection; GO:0009987 cellular process; GO:0010224 response to UV-B; GO:0010712 regulation of collagen metabolic process; GO:0016043 cellular component organization; GO:0019222 regulation of metabolic process; GO:0022607 cellular component ass…	GO:0001527 microfibril; GO:0005576 extracellular region; GO:0031012 extracellular matrix; GO:0044420 extracellular matrix component; GO:0044421 extracellular region part; GO:0071953 elastic fiber; GO:0099080 supramolecular complex; GO:0099081 supramolecular polymer; GO:0099512 supramolecular fiber;		PF00147	Fibrinogen beta and gamma chains, C-terminal globular domain	S	KOG2579	Ficolin and related extracellular proteins
Z10_81466	PREDICTED: Larimichthys crocea lipocalin-like (LOC104922352), mRNA	--	20.3	45	6	26	6	0.962	1.099	0.689	1.049	1.49	1.179	0.93	0.905	1.01	0.84	0.845	1.058	0.789	0.777	1.113	1.248	0.848	0.977	0.664971	1.148	0.489885	1.174	0.118611	extracellular	K01830	PTGDS; prostaglandin-H2 D-isomerase [EC:5.3.99.2]	map00590 Arachidonic acid metabolism; map01100 Metabolic pathways				PF00061	Lipocalin / cytosolic fatty-acid binding protein family
Z10_66555	Lepomis megalotis metallothionein (MT) mRNA, partial cds	--	6	87	5	44	5	0.826	1.04	0.969	1.06	1.158	2.578	0.672	0.916	0.996	0.326	1.598	0.577	1.122	0.61	0.818	0.673	1.889	0.754	0.320286	1.098	0.973063	1.457	0.346586	extracellular							PF00131	Metallothionein
Z10_80284	PREDICTED: Stegastes partitus 12 kDa FK506-binding protein-like (LOC103360853), mRNA	--	11.4	48	5	40	5	1.189	0.816	0.83	1.041	1.096	1.137	0.873	0.786	1.232	1.159	1.085	0.984	0.775	0.774	0.996	1.111	1.131	0.954	0.624311	1.153	0.25619	1.209	0.142253	cytoplasm	K09568	FKBP1; FK506-binding protein 1 [EC:5.2.1.8]					PF00254	FKBP-type peptidyl-prolyl cis-trans isomerase	O	KOG0544	FKBP-type peptidyl-prolyl cis-trans isomerase
Z10_72814	Micropterus salmoides cytochrome P450 3A69 mRNA, complete cds	--	11.9	44	3	4	1	0.824	1.333	1.361	1.021	0.945	0.81	1.37	1.105	0.822	0.526	0.928	1.169	1.228	0.576	0.965	1.014	0.789	0.857	0.313095	0.729	0.101749	0.85	0.266125	cytoplasm	K07424	CYP3A; cytochrome P450 family 3 subfamily A [EC:1.14.14.1]	map00140 Steroid hormone biosynthesis; map00591 Linoleic acid metabolism; map00830 Retinol metabolism; map01100 Metabolic pathways; map05204 Chemical carcinogenesis	GO:0001676 long-chain fatty acid metabolic process; GO:0002933 lipid hydroxylation; GO:0006066 alcohol metabolic process; GO:0006082 organic acid metabolic process; GO:0006629 lipid metabolic process; GO:0006631 fatty acid metabolic process; GO:0006633 fatty acid biosynthetic process; GO:0006694 steroid biosynthetic process; GO:0006706 steroid catabolic process; GO:0006720 isoprenoid metabolic pr…	GO:0005622 intracellular; GO:0005623 cell; GO:0005737 cytoplasm; GO:0005783 endoplasmic reticulum; GO:0005789 endoplasmic reticulum membrane; GO:0012505 endomembrane system; GO:0016020 membrane; GO:0031090 organelle membrane; GO:0031984 organelle subcompartment; GO:0042175 nuclear outer membrane-endoplasmic reticulum membrane network; GO:0043226 organelle; GO:0043227 membrane-bounded organelle; G…	GO:0003824 catalytic activity; GO:0004497 monooxygenase activity; GO:0005488 binding; GO:0005496 steroid binding; GO:0005506 iron ion binding; GO:0005515 protein binding; GO:0008144 drug binding; GO:0008289 lipid binding; GO:0008390 testosterone 16-alpha-hydroxylase activity; GO:0008395 steroid hydroxylase activity; GO:0016491 oxidoreductase activity; GO:0016705 oxidoreductase activity, acting on…	PF00067	Cytochrome P450	Q	KOG0158	Cytochrome P450 CYP3/CYP5/CYP6/CYP9 subfamilies
Z10_72968	Larimichthys crocea MHC class II antigen beta chain (Pscr-DAB) mRNA, Pscr-DAB*01 allele, complete cds	--	27.9	33	7	11	3	0.816	0.827	0.514	1.755	0.964	2.623	0.985	0.625	1.685	0.801	0.571	0.815	0.304	0.813	0.843	0.811	0.652	0.504	0.02212	1.12	0.768885	2.224	0.0471133	extracellular	K06752	MHC2; MHC class II antigen	map04145 Phagosome; map04514 Cell adhesion molecules (CAMs); map04612 Antigen processing and presentation; map04640 Hematopoietic cell lineage; map04658 Th1 and Th2 cell differentiation; map04659 Th17 cell differentiation; map04672 Intestinal immune network for IgA production; map04940 Type I diabetes mellitus; map05140 Leishmaniasis; map05145 Toxoplasmosis; map05150 Staphylococcus aureus infecti…	GO:0001817 regulation of cytokine production; GO:0001819 positive regulation of cytokine production; GO:0002253 activation of immune response; GO:0002376 immune system process; GO:0002429 immune response-activating cell surface receptor signaling pathway; GO:0002478 antigen processing and presentation of exogenous peptide antigen; GO:0002495 antigen processing and presentation of peptide antigen …	GO:0000139 Golgi membrane; GO:0000323 lytic vacuole; GO:0005622 intracellular; GO:0005623 cell; GO:0005737 cytoplasm; GO:0005764 lysosome; GO:0005765 lysosomal membrane; GO:0005768 endosome; GO:0005773 vacuole; GO:0005774 vacuolar membrane; GO:0005783 endoplasmic reticulum; GO:0005789 endoplasmic reticulum membrane; GO:0005794 Golgi apparatus; GO:0005798 Golgi-associated vesicle; GO:0005802 trans…	GO:0003823 antigen binding; GO:0005488 binding; GO:0033218 amide binding; GO:0042277 peptide binding; GO:0042605 peptide antigen binding;	PF00969; PF07654	Class II histocompatibility antigen, beta domain; Immunoglobulin C1-set domain
Z10_78205	PREDICTED: Larimichthys crocea group XIIB secretory phospholipase A2-like protein (LOC104920393), mRNA	--	23.9	48	7	15	7	0.467	1.421	2.39	0.753	0.439	0.501	1.906	1.965	0.576	0.346	0.917	0.504	2.069	0.272	0.447	0.308	0.725	0.731	0.266959	0.423	0.111302	0.579	0.324019	extracellular	K01047	PLA2G, SPLA2; secretory phospholipase A2 [EC:3.1.1.4]	map00564 Glycerophospholipid metabolism; map00565 Ether lipid metabolism; map00590 Arachidonic acid metabolism; map00591 Linoleic acid metabolism; map00592 alpha-Linolenic acid metabolism; map01100 Metabolic pathways; map04014 Ras signaling pathway; map04270 Vascular smooth muscle contraction; map04972 Pancreatic secretion; map04975 Fat digestion and absorption	GO:0042592 homeostatic process; GO:0042632 cholesterol homeostasis; GO:0048878 chemical homeostasis; GO:0055088 lipid homeostasis; GO:0055090 acylglycerol homeostasis; GO:0055092 sterol homeostasis; GO:0065007 biological regulation; GO:0065008 regulation of biological quality; GO:0070328 triglyceride homeostasis;	GO:0005576 extracellular region;		PF06951	Group XII secretory phospholipase A2 precursor (PLA2G12)
Z10_81012	PREDICTED: Larimichthys crocea apolipoprotein A-I-like (LOC104929462), mRNA	--	25.8	76	16	47	13	0.728	1.314	1.574	0.92	0.686	1.027	1.41	1.486	0.903	0.653	0.632	0.77	1.951	0.543	0.508	0.693	0.549	0.771	0.125318	0.634	0.125964	0.823	0.440199	cytoplasm	K08760	APOA4; apolipoprotein A-IV	map04975 Fat digestion and absorption; map04977 Vitamin digestion and absorption; map04979 Cholesterol metabolism				PF01442	Apolipoprotein A1/A4/E domain
Z10_83328	PREDICTED: Larimichthys crocea myosin regulatory light chain 2, smooth muscle minor isoform (LOC104925296), transcript variant X1, mRNA	--	15.6	56	7	65	3	1.468	0.715	0.719	1.041	1.031	0.994	0.705	0.589	1.249	1.392	1.102	0.964	0.727	0.883	1.152	1.286	1.145	1.052	0.655186	1.429	0.0537545	1.358	0.187242	mitochondria	K12757	MYL12; myosin regulatory light chain 12	map04360 Axon guidance; map04510 Focal adhesion; map04530 Tight junction; map04611 Platelet activation; map04670 Leukocyte transendothelial migration; map04810 Regulation of actin cytoskeleton; map05131 Shigellosis				PF13405	EF-hand domain	T	KOG0031	Myosin regulatory light chain, EF-Hand protein superfamily
Z10_79376	PREDICTED: Larimichthys crocea non-specific lipid-transfer protein-like (LOC104921750), mRNA	--	15.1	79	13	88	13	0.824	1.087	1.383	1.041	1.112	1.035	1.374	1.152	0.804	0.448	0.994	1.079	1.606	0.355	0.732	0.823	0.908	0.844	0.270369	0.72	0.206646	0.853	0.224893	cytoplasm	K08764	SCP2, SCPX; sterol carrier protein 2 [EC:2.3.1.176]	map00120 Primary bile acid biosynthesis; map01040 Biosynthesis of unsaturated fatty acids; map01100 Metabolic pathways; map01212 Fatty acid metabolism; map03320 PPAR signaling pathway; map04146 Peroxisome		GO:0005622 intracellular; GO:0005623 cell; GO:0005737 cytoplasm; GO:0005777 peroxisome; GO:0042579 microbody; GO:0043226 organelle; GO:0043227 membrane-bounded organelle; GO:0043229 intracellular organelle; GO:0043231 intracellular membrane-bounded organelle; GO:0044424 intracellular part; GO:0044444 cytoplasmic part; GO:0044464 cell part;				I	KOG4170	2-enoyl-CoA hydratase/3-hydroxyacyl-CoA dehydrogenase/Peroxisomal 3-ketoacyl-CoA-thiolase, sterol-binding domain and related enzymes
Z10_78511	Sparus aurata ATP synthase subunit gamma (ATP5C1) mRNA, complete cds	--	30.4	56	12	54	12	0.972	1.057	1.057	1.008	1.024	0.931	1.067	0.909	0.945	0.819	1.017	1.139	0.954	0.922	0.932	0.979	0.985	0.953	0.217343	0.917	0.199205	0.963	0.549211	mitochondria	K02136	ATPeF1G, ATP5C1, ATP3; F-type H+-transporting ATPase subunit gamma	map00190 Oxidative phosphorylation; map01100 Metabolic pathways; map04714 Thermogenesis; map05010 Alzheimer disease; map05012 Parkinson disease; map05016 Huntington disease	GO:0006091 generation of precursor metabolites and energy; GO:0006119 oxidative phosphorylation; GO:0006139 nucleobase-containing compound metabolic process; GO:0006163 purine nucleotide metabolic process; GO:0006164 purine nucleotide biosynthetic process; GO:0006725 cellular aromatic compound metabolic process; GO:0006753 nucleoside phosphate metabolic process; GO:0006754 ATP biosynthetic proces…	GO:0000275 mitochondrial proton-transporting ATP synthase complex, catalytic core F(1); GO:0005622 intracellular; GO:0005623 cell; GO:0005737 cytoplasm; GO:0005739 mitochondrion; GO:0005740 mitochondrial envelope; GO:0005743 mitochondrial inner membrane; GO:0005753 mitochondrial proton-transporting ATP synthase complex; GO:0005759 mitochondrial matrix; GO:0016020 membrane; GO:0016469 proton-trans…	GO:0003824 catalytic activity; GO:0005215 transporter activity; GO:0016462 pyrophosphatase activity; GO:0016787 hydrolase activity; GO:0016817 hydrolase activity, acting on acid anhydrides; GO:0016818 hydrolase activity, acting on acid anhydrides, in phosphorus-containing anhydrides; GO:0016887 ATPase activity; GO:0017111 nucleoside-triphosphatase activity; GO:0022857 transmembrane transporter ac…	PF00231	ATP synthase	C	KOG1531	F0F1-type ATP synthase, gamma subunit
Z10_66989	PREDICTED: Larimichthys crocea triosephosphate isomerase 1 (tpi1), mRNA	--	26.3	80	18	238	1	1.156	0.943	1.069	1.052	1.111	1.183	1.381	0.938	0.898	0.691	1.171	0.839	1.104	0.596	0.919	0.827	1.009	0.832	0.127535	0.967	0.73308	1.162	0.213005	cytoplasm	K01803	TPI, tpiA; triosephosphate isomerase (TIM) [EC:5.3.1.1]	map00010 Glycolysis / Gluconeogenesis; map00051 Fructose and mannose metabolism; map00562 Inositol phosphate metabolism; map01100 Metabolic pathways; map01200 Carbon metabolism; map01230 Biosynthesis of amino acids	GO:0000768 syncytium formation by plasma membrane fusion; GO:0003008 system process; GO:0005975 carbohydrate metabolic process; GO:0005996 monosaccharide metabolic process; GO:0006006 glucose metabolic process; GO:0006007 glucose catabolic process; GO:0006066 alcohol metabolic process; GO:0006071 glycerol metabolic process; GO:0006081 cellular aldehyde metabolic process; GO:0006082 organic acid m…	GO:0005622 intracellular; GO:0005623 cell; GO:0005634 nucleus; GO:0005737 cytoplasm; GO:0005829 cytosol; GO:0030016 myofibril; GO:0030017 sarcomere; GO:0030018 Z disc; GO:0031430 M band; GO:0031672 A band; GO:0031674 I band; GO:0043226 organelle; GO:0043227 membrane-bounded organelle; GO:0043228 non-membrane-bounded organelle; GO:0043229 intracellular organelle; GO:0043231 intracellular membrane-…	GO:0003824 catalytic activity; GO:0004807 triose-phosphate isomerase activity; GO:0005488 binding; GO:0005515 protein binding; GO:0016853 isomerase activity; GO:0016860 intramolecular oxidoreductase activity; GO:0016861 intramolecular oxidoreductase activity, interconverting aldoses and ketoses; GO:0019899 enzyme binding; GO:0031625 ubiquitin protein ligase binding; GO:0042802 identical protein b…	PF00121	Triosephosphate isomerase	G	KOG1643	Triosephosphate isomerase
Z10_75444	PREDICTED: Stegastes partitus signal sequence receptor, delta (ssr4), mRNA	--	18	31	5	21	5	0.898	0.828	0.896	0.758	1.023	1.004	0.848	0.924	0.957	0.772	0.784	1.127	0.702	2.266	1.081	0.978	0.914	1.232	0.43177	1.106	0.906741	0.898	0.209102	plasma membrane	K04571	SSR4; translocon-associated protein subunit delta	map04141 Protein processing in endoplasmic reticulum		GO:0005622 intracellular; GO:0005623 cell; GO:0005737 cytoplasm; GO:0005783 endoplasmic reticulum; GO:0005784 Sec61 translocon complex; GO:0005789 endoplasmic reticulum membrane; GO:0005791 rough endoplasmic reticulum; GO:0012505 endomembrane system; GO:0016020 membrane; GO:0030867 rough endoplasmic reticulum membrane; GO:0031090 organelle membrane; GO:0031984 organelle subcompartment; GO:0032991…	GO:0005488 binding; GO:0005515 protein binding;			U	KOG4088	Translocon-associated complex TRAP, delta subunit
Z10_79840	PREDICTED: Larimichthys crocea signal peptidase complex catalytic subunit SEC11A (LOC104940662), mRNA	--	19.5	13	3	8	3	1.016	0.755	0.819	0.866	1.038	0.93	0.881	0.765	1.061	0.837	0.945	1.221	0.738	2.094	1.155	0.978	1.069	1.211	0.346947	1.189	0.538361	0.982	0.985762	mitochondria	K13280	SEC11, sipW; signal peptidase I [EC:3.4.21.89]	map03060 Protein export	GO:0006465 signal peptide processing; GO:0006508 proteolysis; GO:0006518 peptide metabolic process; GO:0006807 nitrogen compound metabolic process; GO:0008152 metabolic process; GO:0009987 cellular process; GO:0010467 gene expression; GO:0016485 protein processing; GO:0019538 protein metabolic process; GO:0034641 cellular nitrogen compound metabolic process; GO:0043170 macromolecule metabolic pro…	GO:0005622 intracellular; GO:0005623 cell; GO:0005737 cytoplasm; GO:0005783 endoplasmic reticulum; GO:0005787 signal peptidase complex; GO:0005789 endoplasmic reticulum membrane; GO:0012505 endomembrane system; GO:0016020 membrane; GO:0031090 organelle membrane; GO:0031984 organelle subcompartment; GO:0032991 macromolecular complex; GO:0042175 nuclear outer membrane-endoplasmic reticulum membrane…	GO:0003824 catalytic activity; GO:0008233 peptidase activity; GO:0016787 hydrolase activity;	PF00717	Peptidase S24-like	U	KOG3342	Signal peptidase I
Z10_85234	Oplegnathus fasciatus PPDPF-A mRNA for pancreatic progenitor cell differentiation and proliferation factor, complete cds	--	16.7	26	3	3	3	0.532	1.961	1.844	0.679	0.67	0.924	1.679	1.214	0.672	0.51	0.836	0.65	0.825	1.464	0.738	0.805	0.601	0.778	0.476946	0.676	0.217756	0.869	0.654016	extracellular				GO:0001708 cell fate specification; GO:0007275 multicellular organism development; GO:0008283 cell proliferation; GO:0009987 cellular process; GO:0030154 cell differentiation; GO:0031016 pancreas development; GO:0031017 exocrine pancreas development; GO:0032501 multicellular organismal process; GO:0032502 developmental process; GO:0035272 exocrine system development; GO:0045165 cell fate commitme…
Z10_68678	PREDICTED: Notothenia coriiceps retinol binding protein 4, plasma (rbp4), mRNA	--	22.6	24	5	9	5	1.01	0.798	0.84	1.116	0.81	0.91	0.826	0.856	1.055	1.231	1.042	0.949	1.022	1.22	1.187	1.29	1.187	1.17	0.0925338	1.264	0.0527393	1.08	0.43022	extracellular	K18271	RBP4; retinol-binding protein 4		GO:0000003 reproduction; GO:0001101 response to acid chemical; GO:0001501 skeletal system development; GO:0001523 retinoid metabolic process; GO:0001555 oocyte growth; GO:0001654 eye development; GO:0001655 urogenital system development; GO:0001894 tissue homeostasis; GO:0002637 regulation of immunoglobulin production; GO:0002639 positive regulation of immunoglobulin production; GO:0002682 regula…	GO:0005576 extracellular region; GO:0005615 extracellular space; GO:0005622 intracellular; GO:0005623 cell; GO:0005737 cytoplasm; GO:0005829 cytosol; GO:0030135 coated vesicle; GO:0030136 clathrin-coated vesicle; GO:0031410 cytoplasmic vesicle; GO:0031982 vesicle; GO:0032991 macromolecular complex; GO:0043226 organelle; GO:0043227 membrane-bounded organelle; GO:0043229 intracellular organelle; GO…	GO:0005102 receptor binding; GO:0005215 transporter activity; GO:0005319 lipid transporter activity; GO:0005488 binding; GO:0005501 retinoid binding; GO:0005515 protein binding; GO:0008289 lipid binding; GO:0015318 inorganic solute uptake transmembrane transporter activity; GO:0015665 alcohol transmembrane transporter activity; GO:0019840 isoprenoid binding; GO:0019841 retinol binding; GO:0019842…	PF00061	Lipocalin / cytosolic fatty-acid binding protein family
Z10_77334	PREDICTED: Larimichthys crocea actin related protein 2/3 complex, subunit 4, 20kDa (arpc4), mRNA	--	21.4	29	5	21	3	1.243	0.733	0.752	1.175	0.952	1.018	0.712	0.695	1.21	1.551	1.216	1.07	0.735	0.729	1.02	1.032	1.357	1.018	0.934034	1.232	0.305065	1.21	0.328848	mitochondria	K05755	ARPC4; actin related protein 2/3 complex, subunit 4	map04144 Endocytosis; map04666 Fc gamma R-mediated phagocytosis; map04810 Regulation of actin cytoskeleton; map05100 Bacterial invasion of epithelial cells; map05130 Pathogenic Escherichia coli infection; map05131 Shigellosis; map05132 Salmonella infection	GO:0000902 cell morphogenesis; GO:0001667 ameboidal-type cell migration; GO:0002009 morphogenesis of an epithelium; GO:0006928 movement of cell or subcellular component; GO:0006950 response to stress; GO:0006996 organelle organization; GO:0007010 cytoskeleton organization; GO:0007015 actin filament organization; GO:0007155 cell adhesion; GO:0007275 multicellular organism development; GO:0008064 r…	GO:0005622 intracellular; GO:0005623 cell; GO:0005856 cytoskeleton; GO:0005885 Arp2/3 protein complex; GO:0015629 actin cytoskeleton; GO:0032991 macromolecular complex; GO:0043226 organelle; GO:0043228 non-membrane-bounded organelle; GO:0043229 intracellular organelle; GO:0043232 intracellular non-membrane-bounded organelle; GO:0044422 organelle part; GO:0044424 intracellular part; GO:0044430 cyt…	GO:0003779 actin binding; GO:0005198 structural molecule activity; GO:0005200 structural constituent of cytoskeleton; GO:0005488 binding; GO:0005515 protein binding; GO:0008092 cytoskeletal protein binding;			Z	KOG1876	Actin-related protein Arp2/3 complex, subunit ARPC4
Z10_64302	PREDICTED: Stegastes partitus annexin A1 (anxa1), mRNA	--	37.3	58	20	97	20	1.322	0.536	0.521	1.052	1.012	1.077	0.457	0.543	1.148	1.712	1.228	0.907	0.552	0.799	1.226	1.545	1.591	1.238	0.348916	1.756	0.0706211	1.419	0.32077	cytoplasm	K17091	ANXA1; annexin A1		GO:0001817 regulation of cytokine production; GO:0001819 positive regulation of cytokine production; GO:0002376 immune system process; GO:0002548 monocyte chemotaxis; GO:0002682 regulation of immune system process; GO:0002683 negative regulation of immune system process; GO:0002684 positive regulation of immune system process; GO:0002685 regulation of leukocyte migration; GO:0002694 regulation of…	GO:0005576 extracellular region; GO:0005615 extracellular space; GO:0005622 intracellular; GO:0005623 cell; GO:0005737 cytoplasm; GO:0005768 endosome; GO:0005769 early endosome; GO:0005886 plasma membrane; GO:0005929 cilium; GO:0009897 external side of plasma membrane; GO:0009986 cell surface; GO:0010008 endosome membrane; GO:0012505 endomembrane system; GO:0016020 membrane; GO:0016324 apical pla…	GO:0005488 binding; GO:0005509 calcium ion binding; GO:0005543 phospholipid binding; GO:0005544 calcium-dependent phospholipid binding; GO:0008289 lipid binding; GO:0043167 ion binding; GO:0043168 anion binding; GO:0043169 cation binding; GO:0046872 metal ion binding;			U	KOG0819	Annexin
Z10_82758	Seriola lalandi glutathione peroxidase 4 variant 1 (GPx4) mRNA, complete cds, alternatively spliced	--	16.9	41	5	7	4	0.657	1.417	1.465	0.87	1.194	0.852	1.177	1.475	0.753	0.613	0.888	1.159	1.438	0.569	0.688	0.662	0.819	0.906	0.519456	0.633	0.0476137	0.698	0.0665964	cytoplasm	K05361	GPX4; phospholipid-hydroperoxide glutathione peroxidase [EC:1.11.1.12]	map00480 Glutathione metabolism; map01100 Metabolic pathways; map04216 Ferroptosis						O	KOG1651	Glutathione peroxidase
Z10_68467	PREDICTED: Stegastes partitus LSM4 homolog, U6 small nuclear RNA associated (S. cerevisiae) (lsm4), mRNA	--	14.6	40	5	10	5	1.337	0.786	0.908	0.991	0.984	1.03	0.663	0.755	1.131	1.184	1.126	0.887	0.776	0.964	1.198	1.137	1.212	1.064	0.510775	1.238	0.0704018	1.164	0.433064	cytoplasm	K12623	LSM4; U6 snRNA-associated Sm-like protein LSm4	map03018 RNA degradation; map03040 Spliceosome	GO:0000245 spliceosomal complex assembly; GO:0000288 nuclear-transcribed mRNA catabolic process, deadenylation-dependent decay; GO:0000291 nuclear-transcribed mRNA catabolic process, exonucleolytic; GO:0000375 RNA splicing, via transesterification reactions; GO:0000377 RNA splicing, via transesterification reactions with bulged adenosine as nucleophile; GO:0000387 spliceosomal snRNP assembly; GO:…	GO:0000932 P-body; GO:0005622 intracellular; GO:0005623 cell; GO:0005634 nucleus; GO:0005654 nucleoplasm; GO:0005681 spliceosomal complex; GO:0005688 U6 snRNP; GO:0005737 cytoplasm; GO:0005829 cytosol; GO:0016020 membrane; GO:0030532 small nuclear ribonucleoprotein complex; GO:0031974 membrane-enclosed lumen; GO:0031981 nuclear lumen; GO:0032991 macromolecular complex; GO:0035770 ribonucleoprotei…	GO:0003676 nucleic acid binding; GO:0003723 RNA binding; GO:0005488 binding; GO:0005515 protein binding; GO:0017069 snRNA binding; GO:0017070 U6 snRNA binding; GO:0019904 protein domain specific binding; GO:0042731 PH domain binding; GO:0097159 organic cyclic compound binding; GO:1901363 heterocyclic compound binding;	PF01423	LSM domain	A	KOG3293	Small nuclear ribonucleoprotein (snRNP)
Z10_73343	PREDICTED: Larimichthys crocea 60S ribosomal protein L4-B (LOC104922318), transcript variant X1, mRNA	--	39.5	56	21	78	21	0.862	0.772	0.713	0.75	1.246	1.021	0.791	0.932	1.108	1.384	0.859	1.373	0.689	1.088	1.304	1.013	1.063	1.225	0.139957	1.077	0.661016	0.879	0.530554	cytoplasm	K02930	RP-L4e, RPL4; large subunit ribosomal protein L4e	map03010 Ribosome	GO:0000184 nuclear-transcribed mRNA catabolic process, nonsense-mediated decay; GO:0000956 nuclear-transcribed mRNA catabolic process; GO:0001558 regulation of cell growth; GO:0002181 cytoplasmic translation; GO:0003360 brainstem development; GO:0006139 nucleobase-containing compound metabolic process; GO:0006401 RNA catabolic process; GO:0006402 mRNA catabolic process; GO:0006412 translation; GO…	GO:0005622 intracellular; GO:0005623 cell; GO:0005634 nucleus; GO:0005737 cytoplasm; GO:0005783 endoplasmic reticulum; GO:0005791 rough endoplasmic reticulum; GO:0005829 cytosol; GO:0005840 ribosome; GO:0012505 endomembrane system; GO:0015934 large ribosomal subunit; GO:0022625 cytosolic large ribosomal subunit; GO:0022626 cytosolic ribosome; GO:0030016 myofibril; GO:0030017 sarcomere; GO:0031672…	GO:0003676 nucleic acid binding; GO:0003723 RNA binding; GO:0003735 structural constituent of ribosome; GO:0005198 structural molecule activity; GO:0005488 binding; GO:0008097 5S rRNA binding; GO:0019843 rRNA binding; GO:0097159 organic cyclic compound binding; GO:1901363 heterocyclic compound binding;	PF14374	60S ribosomal protein L4 C-terminal domain	J	KOG1475	Ribosomal protein RPL1/RPL2/RL4L4
Z10_72203	Sparus aurata NADH dehydrogenase [ubiquinone] 1 alpha subcomplex subunit 10 (NDUFA10) mRNA, complete cds	--	21.2	39	6	13	6	1.064	0.812	0.938	0.923	1.078	0.867	0.909	0.729	1.057	0.976	1.091	1.073	0.915	1.369	1.096	1.107	1.175	1.162	0.0459312	1.194	0.108485	1.028	0.732051	cytoplasm	K03954	NDUFA10; NADH dehydrogenase (ubiquinone) 1 alpha subcomplex subunit 10	map00190 Oxidative phosphorylation; map01100 Metabolic pathways; map04714 Thermogenesis; map04723 Retrograde endocannabinoid signaling; map04932 Non-alcoholic fatty liver disease (NAFLD); map05010 Alzheimer disease; map05012 Parkinson disease; map05016 Huntington disease	GO:0006091 generation of precursor metabolites and energy; GO:0006119 oxidative phosphorylation; GO:0006120 mitochondrial electron transport, NADH to ubiquinone; GO:0006139 nucleobase-containing compound metabolic process; GO:0006163 purine nucleotide metabolic process; GO:0006725 cellular aromatic compound metabolic process; GO:0006753 nucleoside phosphate metabolic process; GO:0006793 phosphoru…	GO:0005622 intracellular; GO:0005623 cell; GO:0005737 cytoplasm; GO:0005739 mitochondrion; GO:0005740 mitochondrial envelope; GO:0005743 mitochondrial inner membrane; GO:0005746 mitochondrial respiratory chain; GO:0005747 mitochondrial respiratory chain complex I; GO:0016020 membrane; GO:0019866 organelle inner membrane; GO:0030964 NADH dehydrogenase complex; GO:0031090 organelle membrane; GO:003…	GO:0003824 catalytic activity; GO:0003954 NADH dehydrogenase activity; GO:0008137 NADH dehydrogenase (ubiquinone) activity; GO:0016491 oxidoreductase activity; GO:0016651 oxidoreductase activity, acting on NAD(P)H; GO:0016655 oxidoreductase activity, acting on NAD(P)H, quinone or similar compound as acceptor; GO:0050136 NADH dehydrogenase (quinone) activity;	PF01712	Deoxynucleoside kinase	C	KOG3877	NADH:ubiquinone oxidoreductase, NDUFA10/42kDa subunit
Z10_83074	Siniperca chuatsi glutathione peroxidase 1 mRNA, complete cds	--	21.1	60	13	68	12	1.106	0.405	0.981	1.317	1.83	1.101	1.337	0.602	1.383	0.58	1.531	0.582	1.63	0.384	0.555	0.612	1.613	0.918	0.574008	1.41	0.617522	1.536	0.23971	cytoplasm	K00432	gpx, btuE, bsaA; glutathione peroxidase [EC:1.11.1.9]	map00480 Glutathione metabolism; map00590 Arachidonic acid metabolism; map01100 Metabolic pathways; map04918 Thyroid hormone synthesis	GO:0000302 response to reactive oxygen species; GO:0001101 response to acid chemical; GO:0001525 angiogenesis; GO:0001568 blood vessel development; GO:0001659 temperature homeostasis; GO:0001667 ameboidal-type cell migration; GO:0001678 cellular glucose homeostasis; GO:0001885 endothelial cell development; GO:0001944 vasculature development; GO:0002064 epithelial cell development; GO:0002682 regu…	GO:0005622 intracellular; GO:0005623 cell; GO:0005634 nucleus; GO:0005737 cytoplasm; GO:0005739 mitochondrion; GO:0005759 mitochondrial matrix; GO:0005829 cytosol; GO:0031974 membrane-enclosed lumen; GO:0043226 organelle; GO:0043227 membrane-bounded organelle; GO:0043229 intracellular organelle; GO:0043231 intracellular membrane-bounded organelle; GO:0043233 organelle lumen; GO:0044422 organelle …	GO:0003824 catalytic activity; GO:0004601 peroxidase activity; GO:0004602 glutathione peroxidase activity; GO:0005488 binding; GO:0005515 protein binding; GO:0016209 antioxidant activity; GO:0016491 oxidoreductase activity; GO:0016684 oxidoreductase activity, acting on peroxide as acceptor; GO:0017124 SH3 domain binding; GO:0019904 protein domain specific binding;			O	KOG1651	Glutathione peroxidase
Z10_84213	Siniperca chuatsi pancreatic trypsin mRNA, complete cds	--	24.9	68	10	132	10	0.381	0.5	0.47	0.472	1.101	0.581	0.43	0.489	0.603	0.536	0.62	0.655	0.584	5.759	1.977	0.508	1.419	3.202	0.0730503	2.943	0.258339	0.919	0.515751	cytoplasm,nucleus	K01312	PRSS1_2_3; trypsin [EC:3.4.21.4]	map04080 Neuroactive ligand-receptor interaction; map04972 Pancreatic secretion; map04974 Protein digestion and absorption; map05164 Influenza A	GO:0001558 regulation of cell growth; GO:0001667 ameboidal-type cell migration; GO:0001775 cell activation; GO:0002252 immune effector process; GO:0002263 cell activation involved in immune response; GO:0002274 myeloid leukocyte activation; GO:0002275 myeloid cell activation involved in immune response; GO:0002283 neutrophil activation involved in immune response; GO:0002366 leukocyte activation …	GO:0000323 lytic vacuole; GO:0005576 extracellular region; GO:0005615 extracellular space; GO:0005622 intracellular; GO:0005623 cell; GO:0005737 cytoplasm; GO:0005764 lysosome; GO:0005766 primary lysosome; GO:0005773 vacuole; GO:0005775 vacuolar lumen; GO:0012505 endomembrane system; GO:0030141 secretory granule; GO:0031012 extracellular matrix; GO:0031410 cytoplasmic vesicle; GO:0031974 membrane…	GO:0003824 catalytic activity; GO:0004175 endopeptidase activity; GO:0004222 metalloendopeptidase activity; GO:0004252 serine-type endopeptidase activity; GO:0005488 binding; GO:0005509 calcium ion binding; GO:0005515 protein binding; GO:0008233 peptidase activity; GO:0008236 serine-type peptidase activity; GO:0008237 metallopeptidase activity; GO:0016787 hydrolase activity; GO:0017171 serine hyd…	PF00089	Trypsin	E	KOG3627	Trypsin
Z10_83295	PREDICTED: Larimichthys crocea cytochrome b-c1 complex subunit Rieske, mitochondrial (LOC104923720), mRNA	--	20.2	33	5	7	3	0.964	1.042	1.174	1.036	1.068	0.892	0.914	0.98	0.926	0.949	0.978	1.233	0.972	0.934	0.984	0.955	1.005	1.015	0.604524	0.865	0.0212716	0.852	0.0354363	mitochondria	K00411	UQCRFS1, RIP1, petA; ubiquinol-cytochrome c reductase iron-sulfur subunit [EC:7.1.1.8]	map00190 Oxidative phosphorylation; map01100 Metabolic pathways; map04260 Cardiac muscle contraction; map04714 Thermogenesis; map04932 Non-alcoholic fatty liver disease (NAFLD); map05010 Alzheimer disease; map05012 Parkinson disease; map05016 Huntington disease	GO:0001932 regulation of protein phosphorylation; GO:0001933 negative regulation of protein phosphorylation; GO:0001934 positive regulation of protein phosphorylation; GO:0006091 generation of precursor metabolites and energy; GO:0006119 oxidative phosphorylation; GO:0006122 mitochondrial electron transport, ubiquinol to cytochrome c; GO:0006139 nucleobase-containing compound metabolic process; G…	GO:0005622 intracellular; GO:0005623 cell; GO:0005737 cytoplasm; GO:0005739 mitochondrion; GO:0005740 mitochondrial envelope; GO:0005743 mitochondrial inner membrane; GO:0005746 mitochondrial respiratory chain; GO:0005750 mitochondrial respiratory chain complex III; GO:0005751 mitochondrial respiratory chain complex IV; GO:0016020 membrane; GO:0019866 organelle inner membrane; GO:0031090 organell…	GO:0003824 catalytic activity; GO:0005488 binding; GO:0008121 ubiquinol-cytochrome-c reductase activity; GO:0009055 electron carrier activity; GO:0016491 oxidoreductase activity; GO:0016679 oxidoreductase activity, acting on diphenols and related substances as donors; GO:0016681 oxidoreductase activity, acting on diphenols and related substances as donors, cytochrome as acceptor; GO:0044877 macro…	PF00355	Rieske [2Fe-2S] domain	C	KOG1671	Ubiquinol cytochrome c reductase, subunit RIP1
Z10_74429	Osmerus mordax clone omor-rgc-503-199 Vesicle-associated membrane protein-associated protein A putative mRNA, complete cds	--	15.7	57	9	23	9	0.945	0.956	0.881	0.894	1.146	1.011	0.958	0.911	0.967	0.75	0.951	1.011	0.893	1.741	1.033	0.998	0.998	1.124	0.451572	1.149	0.515376	1.022	0.541399	cytoplasm	K06096	VAPA; vesicle-associated membrane protein-associated protein A	map04979 Cholesterol metabolism	GO:0000226 microtubule cytoskeleton organization; GO:0001505 regulation of neurotransmitter levels; GO:0001775 cell activation; GO:0002252 immune effector process; GO:0002263 cell activation involved in immune response; GO:0002274 myeloid leukocyte activation; GO:0002275 myeloid cell activation involved in immune response; GO:0002283 neutrophil activation involved in immune response; GO:0002366 l…	GO:0000323 lytic vacuole; GO:0005576 extracellular region; GO:0005615 extracellular space; GO:0005622 intracellular; GO:0005623 cell; GO:0005634 nucleus; GO:0005635 nuclear envelope; GO:0005737 cytoplasm; GO:0005764 lysosome; GO:0005765 lysosomal membrane; GO:0005766 primary lysosome; GO:0005773 vacuole; GO:0005774 vacuolar membrane; GO:0005783 endoplasmic reticulum; GO:0005789 endoplasmic reticu…	GO:0005488 binding; GO:0005515 protein binding; GO:0008017 microtubule binding; GO:0008092 cytoskeletal protein binding; GO:0015631 tubulin binding; GO:0019904 protein domain specific binding; GO:0033149 FFAT motif binding; GO:0042802 identical protein binding; GO:0046982 protein heterodimerization activity; GO:0046983 protein dimerization activity;			U	KOG0439	VAMP-associated protein involved in inositol metabolism
Z10_76088	PREDICTED: Larimichthys crocea mannose-binding protein C-like (LOC104936421), mRNA	--	22.8	18	3	4	3	1.28	1.216	0.828	1.469	0.861	1.15	0.835	0.803	0.908	0.936	0.757	0.983	0.975	0.918	1.015	1.24	0.682	0.838	0.125712	1.099	0.395961	1.312	0.0977034	extracellular	K03991	MBL; mannose-binding lectin	map04145 Phagosome; map04610 Complement and coagulation cascades; map05150 Staphylococcus aureus infection				PF00059	Lectin C-type domain	TV	KOG4297	C-type lectin
Z10_70634	PREDICTED: Larimichthys crocea hydroxyacid oxidase (glycolate oxidase) 1 (hao1), transcript variant X1, mRNA	--	38.8	46	13	26	13	0.78	1.363	1.367	1.035	0.881	0.991	1.498	1.483	0.995	0.512	0.993	0.744	1.625	0.385	0.815	0.772	0.818	0.77	0.146237	0.713	0.243991	0.927	0.788722	cytoplasm	K11517	HAO; (S)-2-hydroxy-acid oxidase [EC:1.1.3.15]	map00630 Glyoxylate and dicarboxylate metabolism; map01100 Metabolic pathways; map01200 Carbon metabolism; map04146 Peroxisome	GO:0001561 fatty acid alpha-oxidation; GO:0006066 alcohol metabolic process; GO:0006082 organic acid metabolic process; GO:0006605 protein targeting; GO:0006625 protein targeting to peroxisome; GO:0006629 lipid metabolic process; GO:0006631 fatty acid metabolic process; GO:0006807 nitrogen compound metabolic process; GO:0006810 transport; GO:0006886 intracellular protein transport; GO:0006996 org…	GO:0005622 intracellular; GO:0005623 cell; GO:0005737 cytoplasm; GO:0005777 peroxisome; GO:0005782 peroxisomal matrix; GO:0005829 cytosol; GO:0031907 microbody lumen; GO:0031974 membrane-enclosed lumen; GO:0042579 microbody; GO:0043226 organelle; GO:0043227 membrane-bounded organelle; GO:0043229 intracellular organelle; GO:0043231 intracellular membrane-bounded organelle; GO:0043233 organelle lum…	GO:0000166 nucleotide binding; GO:0003824 catalytic activity; GO:0003973 (S)-2-hydroxy-acid oxidase activity; GO:0005102 receptor binding; GO:0005488 binding; GO:0005515 protein binding; GO:0008891 glycolate oxidase activity; GO:0010181 FMN binding; GO:0016491 oxidoreductase activity; GO:0016614 oxidoreductase activity, acting on CH-OH group of donors; GO:0016623 oxidoreductase activity, acting o…	PF01070	FMN-dependent dehydrogenase	C	KOG0538	Glycolate oxidase
Z10_81874	PREDICTED: Larimichthys crocea V-type proton ATPase subunit G 1-like (LOC104937366), mRNA	--	7.5	17	1	2	1	1.153	0.682	0.664	0.902	0.94	1.136	0.699	0.639	1.161	1.928	0.98	1.354	0.515	0.624	1.178	1.447	1.16	1.138	0.756705	1.228	0.576263	1.079	0.618963	nucleus	K02152	ATPeV1G, ATP6G; V-type H+-transporting ATPase subunit G	map00190 Oxidative phosphorylation; map01100 Metabolic pathways; map04145 Phagosome; map04150 mTOR signaling pathway; map04721 Synaptic vesicle cycle; map04966 Collecting duct acid secretion; map05110 Vibrio cholerae infection; map05120 Epithelial cell signaling in Helicobacter pylori infection; map05165 Human papillomavirus infection; map05323 Rheumatoid arthritis	GO:0000041 transition metal ion transport; GO:0001700 embryonic development via the syncytial blastoderm; GO:0001763 morphogenesis of a branching structure; GO:0002009 morphogenesis of an epithelium; GO:0006139 nucleobase-containing compound metabolic process; GO:0006163 purine nucleotide metabolic process; GO:0006164 purine nucleotide biosynthetic process; GO:0006725 cellular aromatic compound m…	GO:0000323 lytic vacuole; GO:0005622 intracellular; GO:0005623 cell; GO:0005737 cytoplasm; GO:0005764 lysosome; GO:0005765 lysosomal membrane; GO:0005773 vacuole; GO:0005774 vacuolar membrane; GO:0005829 cytosol; GO:0005886 plasma membrane; GO:0016020 membrane; GO:0016469 proton-transporting two-sector ATPase complex; GO:0016471 vacuolar proton-transporting V-type ATPase complex; GO:0031090 organ…	GO:0003824 catalytic activity; GO:0005215 transporter activity; GO:0005488 binding; GO:0005515 protein binding; GO:0008324 cation transmembrane transporter activity; GO:0008553 hydrogen-exporting ATPase activity, phosphorylative mechanism; GO:0015075 ion transmembrane transporter activity; GO:0015077 monovalent inorganic cation transmembrane transporter activity; GO:0015078 hydrogen ion transmemb…			C	KOG1772	Vacuolar H+-ATPase V1 sector, subunit G
Z10_85861	PREDICTED: Takifugu rubripes cystatin-like (LOC101065878), mRNA	--	14.1	27	3	5	3	1.2	0.686	0.774	1.339	1.316	1.196	0.705	0.678	1.051	1.11	1.125	0.952	0.662	0.93	1.093	1.233	1.303	1.036	0.743067	1.332	0.101189	1.285	0.257088	extracellular	K13899	CST3; cystatin-C	map04970 Salivary secretion				PF00031	Cystatin domain
Z10_74634	PREDICTED: Larimichthys crocea glucosamine-6-phosphate isomerase 1 (LOC104938351), transcript variant X3, mRNA	--	28.6	48	10	21	8	1.054	0.859	1.074	1.05	0.817	0.725	0.831	0.993	1.221	1.724	1.087	0.793	0.885	0.715	1.053	0.904	1.188	1.073	0.732718	1.077	0.809971	1.003	0.977663	cytoplasm	K02564	nagB, GNPDA; glucosamine-6-phosphate deaminase [EC:3.5.99.6]	map00520 Amino sugar and nucleotide sugar metabolism; map01100 Metabolic pathways	GO:0000003 reproduction; GO:0005975 carbohydrate metabolic process; GO:0005996 monosaccharide metabolic process; GO:0006000 fructose metabolic process; GO:0006002 fructose 6-phosphate metabolic process; GO:0006040 amino sugar metabolic process; GO:0006041 glucosamine metabolic process; GO:0006043 glucosamine catabolic process; GO:0006044 N-acetylglucosamine metabolic process; GO:0006091 generatio…	GO:0005622 intracellular; GO:0005623 cell; GO:0005737 cytoplasm; GO:0005829 cytosol; GO:0044424 intracellular part; GO:0044444 cytoplasmic part; GO:0044464 cell part;	GO:0003824 catalytic activity; GO:0004342 glucosamine-6-phosphate deaminase activity; GO:0016787 hydrolase activity; GO:0016853 isomerase activity; GO:0016860 intramolecular oxidoreductase activity; GO:0016861 intramolecular oxidoreductase activity, interconverting aldoses and ketoses; GO:0019239 deaminase activity;	PF01182	Glucosamine-6-phosphate isomerases/6-phosphogluconolactonase	G	KOG3148	Glucosamine-6-phosphate isomerase
Z10_60474	Paralichthys olivaceus cathepsin K mRNA, complete cds	--	22.4	52	7	14	2	1.125	0.841	0.889	1.121	0.852	0.845	0.883	1.028	0.971	0.979	0.88	1.196	0.879	0.566	1.454	0.941	0.927	0.97	0.665226	0.902	0.477656	0.929	0.476764	cytoplasm	K01371	CTSK; cathepsin K [EC:3.4.22.38]	map04142 Lysosome; map04210 Apoptosis; map04380 Osteoclast differentiation; map04620 Toll-like receptor signaling pathway; map05323 Rheumatoid arthritis	GO:0001503 ossification; GO:0001894 tissue homeostasis; GO:0001957 intramembranous ossification; GO:0006508 proteolysis; GO:0006807 nitrogen compound metabolic process; GO:0008152 metabolic process; GO:0009056 catabolic process; GO:0009057 macromolecule catabolic process; GO:0009987 cellular process; GO:0016043 cellular component organization; GO:0019538 protein metabolic process; GO:0022411 cell…	GO:0000323 lytic vacuole; GO:0005576 extracellular region; GO:0005615 extracellular space; GO:0005622 intracellular; GO:0005623 cell; GO:0005634 nucleus; GO:0005654 nucleoplasm; GO:0005737 cytoplasm; GO:0005764 lysosome; GO:0005768 endosome; GO:0005773 vacuole; GO:0005775 vacuolar lumen; GO:0012505 endomembrane system; GO:0031410 cytoplasmic vesicle; GO:0031904 endosome lumen; GO:0031974 membrane…	GO:0001968 fibronectin binding; GO:0003824 catalytic activity; GO:0004175 endopeptidase activity; GO:0004197 cysteine-type endopeptidase activity; GO:0004252 serine-type endopeptidase activity; GO:0005488 binding; GO:0005515 protein binding; GO:0005518 collagen binding; GO:0008233 peptidase activity; GO:0008234 cysteine-type peptidase activity; GO:0008236 serine-type peptidase activity; GO:001678…	PF00112	Papain family cysteine protease	O	KOG1543	Cysteine proteinase Cathepsin L
Z10_77049	Epinephelus coioides microfibril-associated 4 mRNA, partial cds	--	15.7	54	6	7	4	0.289	0.353	0.464	0.625	0.717	0.488	0.422	0.473	0.807	0.483	0.679	0.631	0.781	6.748	0.941	0.421	1.914	3.094	0.135003	2.944	0.347319	0.952	0.684831	cytoplasm				GO:0009314 response to radiation; GO:0009411 response to UV; GO:0009416 response to light stimulus; GO:0009628 response to abiotic stimulus; GO:0009650 UV protection; GO:0009987 cellular process; GO:0010224 response to UV-B; GO:0010712 regulation of collagen metabolic process; GO:0016043 cellular component organization; GO:0019222 regulation of metabolic process; GO:0022607 cellular component ass…	GO:0001527 microfibril; GO:0005576 extracellular region; GO:0031012 extracellular matrix; GO:0044420 extracellular matrix component; GO:0044421 extracellular region part; GO:0071953 elastic fiber; GO:0099080 supramolecular complex; GO:0099081 supramolecular polymer; GO:0099512 supramolecular fiber;		PF00147	Fibrinogen beta and gamma chains, C-terminal globular domain	M	KOG2579	Ficolin and related extracellular proteins
Z10_84214	Anoplopoma fimbria clone afim-evh-525-330 28S ribosomal protein S18b, mitochondrial precursor putative mRNA, complete cds	--	27.8	25	5	6	5	1.245	1.025	0.848	0.98	1.001	1.003	0.92	0.874	1.042	0.949	0.952	1.251	0.885	1.159	1.024	1.012	0.895	0.963	0.494949	1.006	0.833294	1.045	0.600412	mitochondria	K16174	MRPS18B, MRPS18-2; small subunit ribosomal protein S18b, mitochondrial	map05203 Viral carcinogenesis	GO:0006412 translation; GO:0006414 translational elongation; GO:0006415 translational termination; GO:0006518 peptide metabolic process; GO:0006807 nitrogen compound metabolic process; GO:0008152 metabolic process; GO:0009058 biosynthetic process; GO:0009059 macromolecule biosynthetic process; GO:0009987 cellular process; GO:0010467 gene expression; GO:0016043 cellular component organization; GO:…	GO:0000313 organellar ribosome; GO:0000314 organellar small ribosomal subunit; GO:0005622 intracellular; GO:0005623 cell; GO:0005634 nucleus; GO:0005654 nucleoplasm; GO:0005737 cytoplasm; GO:0005739 mitochondrion; GO:0005740 mitochondrial envelope; GO:0005743 mitochondrial inner membrane; GO:0005759 mitochondrial matrix; GO:0005761 mitochondrial ribosome; GO:0005763 mitochondrial small ribosomal …	GO:0003735 structural constituent of ribosome; GO:0005198 structural molecule activity;			J	KOG4021	Mitochondrial ribosomal protein S18b
Z10_85679	Lithognathus mormyrus clone lmos3p07b09 mRNA sequence	--	23.5	64	11	31	11	0.646	0.764	1.196	0.808	1.045	0.856	1.326	1.498	0.878	1.101	0.727	1.763	0.967	0.569	0.789	1.015	0.797	1.009	0.934634	0.597	0.0105572	0.592	0.0125341	extracellular
Z10_64047	Oplegnathus fasciatus warm-temperature-acclimation-related 65-kDa protein (Wap65-2) mRNA, complete cds	--	48.5	65	20	113	20	1.114	0.679	1.081	1.066	1.061	0.852	0.785	0.856	1.23	0.785	0.831	1.469	0.943	0.738	1.033	1.28	0.967	0.999	0.973667	0.839	0.294753	0.841	0.352393	extracellular	K18977	HPX; hemopexin		GO:0001932 regulation of protein phosphorylation; GO:0001934 positive regulation of protein phosphorylation; GO:0001959 regulation of cytokine-mediated signaling pathway; GO:0001961 positive regulation of cytokine-mediated signaling pathway; GO:0002637 regulation of immunoglobulin production; GO:0002639 positive regulation of immunoglobulin production; GO:0002682 regulation of immune system proce…	GO:0005576 extracellular region; GO:0005615 extracellular space; GO:0005622 intracellular; GO:0005623 cell; GO:0005737 cytoplasm; GO:0030139 endocytic vesicle; GO:0031410 cytoplasmic vesicle; GO:0031974 membrane-enclosed lumen; GO:0031982 vesicle; GO:0031983 vesicle lumen; GO:0043226 organelle; GO:0043227 membrane-bounded organelle; GO:0043229 intracellular organelle; GO:0043233 organelle lumen; …	GO:0005215 transporter activity; GO:0005488 binding; GO:0015232 heme transporter activity; GO:0020037 heme binding; GO:0022857 transmembrane transporter activity; GO:0046906 tetrapyrrole binding; GO:0048037 cofactor binding; GO:0051184 cofactor transporter activity; GO:0097159 organic cyclic compound binding; GO:1901363 heterocyclic compound binding;			OW	KOG1565	Gelatinase A and related matrix metalloproteases
Z10_82854	PREDICTED: Notothenia coriiceps proteasome (prosome, macropain) subunit, alpha type, 4 (psma4), mRNA	--	28	39	10	26	7	1.03	1.079	1.033	0.962	0.98	1.043	0.847	0.919	1.102	1.164	0.914	0.989	0.837	0.785	0.945	1.014	0.928	0.939	0.320546	0.967	0.637041	1.031	0.668162	mitochondria	K02728	PSMA4; 20S proteasome subunit alpha 3 [EC:3.4.25.1]	map03050 Proteasome	GO:0006464 cellular protein modification process; GO:0006508 proteolysis; GO:0006511 ubiquitin-dependent protein catabolic process; GO:0006807 nitrogen compound metabolic process; GO:0008152 metabolic process; GO:0009056 catabolic process; GO:0009057 macromolecule catabolic process; GO:0009987 cellular process; GO:0010498 proteasomal protein catabolic process; GO:0016579 protein deubiquitination;…	GO:0000502 proteasome complex; GO:0000932 P-body; GO:0001673 male germ cell nucleus; GO:0005622 intracellular; GO:0005623 cell; GO:0005634 nucleus; GO:0005654 nucleoplasm; GO:0005737 cytoplasm; GO:0005829 cytosol; GO:0005839 proteasome core complex; GO:0019773 proteasome core complex, alpha-subunit complex; GO:0031974 membrane-enclosed lumen; GO:0031981 nuclear lumen; GO:0032991 macromolecular co…		PF10584; PF00227	Proteasome subunit A N-terminal signature; Proteasome subunit	O	KOG0178	20S proteasome, regulatory subunit alpha type PSMA4/PRE9
Z10_83500	PREDICTED: Larimichthys crocea allograft inflammatory factor 1-like (LOC104922754), mRNA	--	16.7	45	6	14	5	1.245	0.453	0.574	1.042	0.885	0.809	0.391	0.385	1.298	2.661	1.129	1.322	0.522	0.572	1.149	1.366	1.621	1.356	0.38785	1.556	0.296303	1.148	0.670202	nucleus	K18617	AIF1; allograft inflammatory factor 1		GO:0001505 regulation of neurotransmitter levels; GO:0001774 microglial cell activation; GO:0001775 cell activation; GO:0001932 regulation of protein phosphorylation; GO:0001934 positive regulation of protein phosphorylation; GO:0002274 myeloid leukocyte activation; GO:0002376 immune system process; GO:0002682 regulation of immune system process; GO:0002684 positive regulation of immune system pr…	GO:0001726 ruffle; GO:0001891 phagocytic cup; GO:0005622 intracellular; GO:0005623 cell; GO:0005634 nucleus; GO:0005737 cytoplasm; GO:0005829 cytosol; GO:0005856 cytoskeleton; GO:0005884 actin filament; GO:0005886 plasma membrane; GO:0015629 actin cytoskeleton; GO:0016020 membrane; GO:0030027 lamellipodium; GO:0031252 cell leading edge; GO:0031253 cell projection membrane; GO:0031256 leading edge…	GO:0003779 actin binding; GO:0005488 binding; GO:0005509 calcium ion binding; GO:0005515 protein binding; GO:0008092 cytoskeletal protein binding; GO:0043167 ion binding; GO:0043169 cation binding; GO:0044877 macromolecular complex binding; GO:0046872 metal ion binding; GO:0051015 actin filament binding;			T	KOG0027	Calmodulin and related proteins (EF-Hand superfamily)
Z10_67341	PREDICTED: Larimichthys crocea isopentenyl-diphosphate delta isomerase 1 (idi1), mRNA	--	25.4	60	10	26	10	0.806	1.116	1.318	0.939	0.825	0.84	1.401	1.54	0.846	0.696	0.878	0.965	1.726	0.579	0.61	0.803	0.793	0.881	0.335394	0.686	0.105626	0.778	0.150032	cytoplasm	K01823	idi, IDI; isopentenyl-diphosphate Delta-isomerase [EC:5.3.3.2]	map00900 Terpenoid backbone biosynthesis; map01100 Metabolic pathways	GO:0006066 alcohol metabolic process; GO:0006629 lipid metabolic process; GO:0006644 phospholipid metabolic process; GO:0006694 steroid biosynthetic process; GO:0006695 cholesterol biosynthetic process; GO:0006720 isoprenoid metabolic process; GO:0006793 phosphorus metabolic process; GO:0006796 phosphate-containing compound metabolic process; GO:0008152 metabolic process; GO:0008202 steroid metab…	GO:0005622 intracellular; GO:0005623 cell; GO:0005737 cytoplasm; GO:0005777 peroxisome; GO:0005829 cytosol; GO:0042579 microbody; GO:0043226 organelle; GO:0043227 membrane-bounded organelle; GO:0043229 intracellular organelle; GO:0043231 intracellular membrane-bounded organelle; GO:0044424 intracellular part; GO:0044444 cytoplasmic part; GO:0044464 cell part;	GO:0000287 magnesium ion binding; GO:0003824 catalytic activity; GO:0004452 isopentenyl-diphosphate delta-isomerase activity; GO:0005488 binding; GO:0016853 isomerase activity; GO:0016860 intramolecular oxidoreductase activity; GO:0016863 intramolecular oxidoreductase activity, transposing C=C bonds; GO:0030145 manganese ion binding; GO:0043167 ion binding; GO:0043169 cation binding; GO:0046872 m…	PF00293	NUDIX domain	Q	KOG0142	Isopentenyl pyrophosphate:dimethylallyl pyrophosphate isomerase
Z10_62226	PREDICTED: Larimichthys crocea fatty acid-binding protein, intestinal-like (LOC104923986), mRNA	--	15.1	15	2	12	2	0.859	0.711	1.4	1.624	1.305	1.374	0.924	0.915	1.214	0.441	1.097	0.771	1.004	0.505	0.727	0.897	1.32	0.764	0.175264	0.83	0.428961	1.087	0.743646	cytoplasm	K08751	FABP2; fatty acid-binding protein 2, intestinal	map03320 PPAR signaling pathway; map04975 Fat digestion and absorption	GO:0003008 system process; GO:0006082 organic acid metabolic process; GO:0006629 lipid metabolic process; GO:0006631 fatty acid metabolic process; GO:0006638 neutral lipid metabolic process; GO:0006639 acylglycerol metabolic process; GO:0006641 triglyceride metabolic process; GO:0006810 transport; GO:0006811 ion transport; GO:0006820 anion transport; GO:0006869 lipid transport; GO:0007586 digesti…	GO:0005622 intracellular; GO:0005623 cell; GO:0005737 cytoplasm; GO:0005829 cytosol; GO:0005886 plasma membrane; GO:0005902 microvillus; GO:0005938 cell cortex; GO:0016020 membrane; GO:0042995 cell projection; GO:0044424 intracellular part; GO:0044444 cytoplasmic part; GO:0044448 cell cortex part; GO:0044464 cell part; GO:0045177 apical part of cell; GO:0045179 apical cortex; GO:0071944 cell peri…	GO:0005215 transporter activity; GO:0005319 lipid transporter activity; GO:0005324 long-chain fatty acid transporter activity; GO:0005488 binding; GO:0005504 fatty acid binding; GO:0008289 lipid binding; GO:0031406 carboxylic acid binding; GO:0033293 monocarboxylic acid binding; GO:0036041 long-chain fatty acid binding; GO:0036094 small molecule binding; GO:0043167 ion binding; GO:0043168 anion b…	PF00061	Lipocalin / cytosolic fatty-acid binding protein family	I	KOG4015	Fatty acid-binding protein FABP
Z10_76189	PREDICTED: Larimichthys crocea selenoprotein T1a (LOC104936656), mRNA	--	20.7	19	3	4	3	1.09	1.083	0.766	1.125	1.078	0.897	0.704	0.775	1.097	1.043	0.885	1.175	0.809	1.368	0.925	1.177	0.923	1.041	0.701284	1.15	0.315439	1.104	0.483887	cytoplasm	K22366	SELENOT; thioredoxin reductase-like selenoprotein T		GO:0001514 selenocysteine incorporation; GO:0001678 cellular glucose homeostasis; GO:0002790 peptide secretion; GO:0002791 regulation of peptide secretion; GO:0002793 positive regulation of peptide secretion; GO:0006412 translation; GO:0006414 translational elongation; GO:0006417 regulation of translation; GO:0006451 translational readthrough; GO:0006518 peptide metabolic process; GO:0006807 nitr…	GO:0005622 intracellular; GO:0005623 cell; GO:0005737 cytoplasm; GO:0005783 endoplasmic reticulum; GO:0005789 endoplasmic reticulum membrane; GO:0012505 endomembrane system; GO:0016020 membrane; GO:0031984 organelle subcompartment; GO:0042175 nuclear outer membrane-endoplasmic reticulum membrane network; GO:0043226 organelle; GO:0043227 membrane-bounded organelle; GO:0043229 intracellular organel…	GO:0003824 catalytic activity; GO:0004791 thioredoxin-disulfide reductase activity; GO:0005488 binding; GO:0008430 selenium binding; GO:0015036 disulfide oxidoreductase activity; GO:0016209 antioxidant activity; GO:0016491 oxidoreductase activity; GO:0016651 oxidoreductase activity, acting on NAD(P)H; GO:0016667 oxidoreductase activity, acting on a sulfur group of donors; GO:0016668 oxidoreductas…			S	KOG3286	Selenoprotein T
Z10_71961	Anoplopoma fimbria clone afim-evh-527-066 Palmitoyl-protein thioesterase 1 precursor putative mRNA, complete cds	--	30.7	56	12	18	12	1.099	1.027	0.943	1.063	0.883	0.872	1.148	1.163	0.992	1.057	0.927	0.9	1.238	0.673	0.928	0.916	0.849	0.915	0.263667	0.944	0.600223	1.031	0.676954	cytoplasm	K01074	PPT; palmitoyl-protein thioesterase [EC:3.1.2.22]	map00062 Fatty acid elongation; map01100 Metabolic pathways; map01212 Fatty acid metabolism; map04142 Lysosome	GO:0000003 reproduction; GO:0001505 regulation of neurotransmitter levels; GO:0001558 regulation of cell growth; GO:0001708 cell fate specification; GO:0002084 protein depalmitoylation; GO:0003008 system process; GO:0006139 nucleobase-containing compound metabolic process; GO:0006163 purine nucleotide metabolic process; GO:0006164 purine nucleotide biosynthetic process; GO:0006464 cellular protei…	GO:0000323 lytic vacuole; GO:0005576 extracellular region; GO:0005615 extracellular space; GO:0005622 intracellular; GO:0005623 cell; GO:0005634 nucleus; GO:0005737 cytoplasm; GO:0005764 lysosome; GO:0005773 vacuole; GO:0005775 vacuolar lumen; GO:0005794 Golgi apparatus; GO:0005829 cytosol; GO:0008021 synaptic vesicle; GO:0012505 endomembrane system; GO:0016020 membrane; GO:0030133 transport vesi…	GO:0003824 catalytic activity; GO:0008474 palmitoyl-(protein) hydrolase activity; GO:0016289 CoA hydrolase activity; GO:0016290 palmitoyl-CoA hydrolase activity; GO:0016787 hydrolase activity; GO:0016788 hydrolase activity, acting on ester bonds; GO:0016790 thiolester hydrolase activity; GO:0047617 acyl-CoA hydrolase activity; GO:0098599 palmitoyl hydrolase activity;	PF02089	Palmitoyl protein thioesterase	IO	KOG2541	Palmitoyl protein thioesterase
Z10_81741	PREDICTED: Maylandia zebra alpha-aspartyl dipeptidase-like (LOC101478162), mRNA	--	20.4	10	2	2	2	0.802	1.458	0.969	0.968	1.024	1.205	1.272	1.114	0.896	0.877	0.981	1.13	1.028	0.644	0.702	0.929	0.833	0.803	0.0940579	0.825	0.114872	1.027	0.947029	mitochondria	K05995	pepE; dipeptidase E [EC:3.4.13.21]		GO:0006508 proteolysis; GO:0006807 nitrogen compound metabolic process; GO:0008152 metabolic process; GO:0019538 protein metabolic process; GO:0043170 macromolecule metabolic process; GO:0044238 primary metabolic process; GO:0071704 organic substance metabolic process; GO:1901564 organonitrogen compound metabolic process;		GO:0003824 catalytic activity; GO:0008233 peptidase activity; GO:0016787 hydrolase activity;	PF03575	Peptidase family S51
Z10_63687	PREDICTED: Larimichthys crocea adaptor-related protein complex 3, sigma 1 subunit (ap3s1), mRNA	--	17.5	15	2	2	1	1.147	0.678	0.864	1.062	1.06	0.991	0.615	0.754	1.336	1.553	1.01	0.939	0.677	0.902	1.218	1.197	1.242	1.12	0.45313	1.277	0.208462	1.14	0.618366	cytoplasm	K12399	AP3S; AP-3 complex subunit sigma	map04142 Lysosome	GO:0006725 cellular aromatic compound metabolic process; GO:0006726 eye pigment biosynthetic process; GO:0006727 ommochrome biosynthetic process; GO:0006810 transport; GO:0006996 organelle organization; GO:0007033 vacuole organization; GO:0007040 lysosome organization; GO:0008055 ocellus pigment biosynthetic process; GO:0008104 protein localization; GO:0008152 metabolic process; GO:0009058 biosyn…	GO:0005622 intracellular; GO:0005623 cell; GO:0005737 cytoplasm; GO:0016020 membrane; GO:0030117 membrane coat; GO:0030119 AP-type membrane coat adaptor complex; GO:0030123 AP-3 adaptor complex; GO:0032991 macromolecular complex; GO:0044424 intracellular part; GO:0044425 membrane part; GO:0044444 cytoplasmic part; GO:0044464 cell part; GO:0048475 coated membrane; GO:0098796 membrane protein compl…	GO:0005215 transporter activity; GO:0008565 protein transporter activity;	PF01217	Clathrin adaptor complex small chain	U	KOG0936	Clathrin adaptor complex, small subunit
Z10_64198	PREDICTED: Larimichthys crocea tubulin beta-4B chain-like (LOC104937097), mRNA	--	39.4	64	18	207	1	1.014	0.979	1.03	1.017	0.922	1.156	0.817	0.987	1.056	1.112	0.932	0.866	0.992	0.955	1.008	1.096	0.995	0.996	0.983273	1.043	0.457774	1.047	0.586796	cytoplasm	K07375	TUBB; tubulin beta	map04145 Phagosome; map04540 Gap junction; map05130 Pathogenic Escherichia coli infection				PF00091; PF03953	Tubulin/FtsZ family, GTPase domain; Tubulin C-terminal domain	Z	KOG1375	Beta tubulin
Z10_85222	PREDICTED: Larimichthys crocea ribosomal protein S3A (rps3a), transcript variant X1, mRNA	--	30.1	68	21	159	21	0.926	0.91	0.93	0.807	1.097	0.914	0.777	0.959	0.913	0.997	0.911	1.056	0.853	1.92	1.106	0.907	1.046	1.273	0.103325	1.134	0.600521	0.891	0.0600279	nucleus	K02984	RP-S3Ae, RPS3A; small subunit ribosomal protein S3Ae	map03010 Ribosome	GO:0000184 nuclear-transcribed mRNA catabolic process, nonsense-mediated decay; GO:0000956 nuclear-transcribed mRNA catabolic process; GO:0002181 cytoplasmic translation; GO:0006139 nucleobase-containing compound metabolic process; GO:0006401 RNA catabolic process; GO:0006402 mRNA catabolic process; GO:0006412 translation; GO:0006413 translational initiation; GO:0006417 regulation of translation;…	GO:0005622 intracellular; GO:0005623 cell; GO:0005634 nucleus; GO:0005654 nucleoplasm; GO:0005730 nucleolus; GO:0005737 cytoplasm; GO:0005783 endoplasmic reticulum; GO:0005829 cytosol; GO:0005840 ribosome; GO:0012505 endomembrane system; GO:0015935 small ribosomal subunit; GO:0022626 cytosolic ribosome; GO:0022627 cytosolic small ribosomal subunit; GO:0031974 membrane-enclosed lumen; GO:0031981 n…	GO:0003676 nucleic acid binding; GO:0003723 RNA binding; GO:0003729 mRNA binding; GO:0003735 structural constituent of ribosome; GO:0005198 structural molecule activity; GO:0005488 binding; GO:0005515 protein binding; GO:0031369 translation initiation factor binding; GO:0044877 macromolecular complex binding; GO:0048027 mRNA 5'-UTR binding; GO:0097159 organic cyclic compound binding; GO:1901363 h…			J	KOG1628	40S ribosomal protein S3A
Z10_84469	PREDICTED: Larimichthys crocea 40S ribosomal protein S2 (LOC104918830), mRNA	--	27	61	16	123	16	0.995	0.868	1.039	0.841	1.022	0.82	0.971	1.07	0.925	0.925	0.897	1.066	0.888	1.915	1.076	0.81	0.95	1.191	0.285269	1.017	0.892707	0.854	0.00335684	mitochondria	K02981	RP-S2e, RPS2; small subunit ribosomal protein S2e	map03010 Ribosome	GO:0002181 cytoplasmic translation; GO:0006412 translation; GO:0006518 peptide metabolic process; GO:0006807 nitrogen compound metabolic process; GO:0008152 metabolic process; GO:0009058 biosynthetic process; GO:0009059 macromolecule biosynthetic process; GO:0009987 cellular process; GO:0010467 gene expression; GO:0019538 protein metabolic process; GO:0034641 cellular nitrogen compound metabolic …	GO:0005622 intracellular; GO:0005623 cell; GO:0005634 nucleus; GO:0005730 nucleolus; GO:0005737 cytoplasm; GO:0005829 cytosol; GO:0005840 ribosome; GO:0015935 small ribosomal subunit; GO:0022626 cytosolic ribosome; GO:0022627 cytosolic small ribosomal subunit; GO:0031974 membrane-enclosed lumen; GO:0031981 nuclear lumen; GO:0032991 macromolecular complex; GO:0043226 organelle; GO:0043227 membrane…	GO:0003735 structural constituent of ribosome; GO:0005198 structural molecule activity;	PF00333; PF03719	Ribosomal protein S5, N-terminal domain; Ribosomal protein S5, C-terminal domain	J	KOG0877	40S ribosomal protein S2/30S ribosomal protein S5
Z10_71505	PREDICTED: Notothenia coriiceps ribulose-5-phosphate-3-epimerase (rpe), mRNA	--	23.8	29	5	9	5	0.807	1.302	1.315	1.027	0.958	0.989	1.192	1.344	0.873	0.729	0.94	0.962	1.068	0.727	0.828	0.865	0.854	0.847	0.0999583	0.724	0.0172688	0.855	0.257212	cytoplasm	K01783	rpe, RPE; ribulose-phosphate 3-epimerase [EC:5.1.3.1]	map00030 Pentose phosphate pathway; map00040 Pentose and glucuronate interconversions; map01100 Metabolic pathways; map01200 Carbon metabolism; map01230 Biosynthesis of amino acids	GO:0005975 carbohydrate metabolic process; GO:0005996 monosaccharide metabolic process; GO:0006081 cellular aldehyde metabolic process; GO:0006098 pentose-phosphate shunt; GO:0006139 nucleobase-containing compound metabolic process; GO:0006725 cellular aromatic compound metabolic process; GO:0006732 coenzyme metabolic process; GO:0006733 oxidoreduction coenzyme metabolic process; GO:0006739 NADP …	GO:0005622 intracellular; GO:0005623 cell; GO:0005737 cytoplasm; GO:0005829 cytosol; GO:0043226 organelle; GO:0043227 membrane-bounded organelle; GO:0043229 intracellular organelle; GO:0043231 intracellular membrane-bounded organelle; GO:0044424 intracellular part; GO:0044444 cytoplasmic part; GO:0044464 cell part;	GO:0003824 catalytic activity; GO:0004750 ribulose-phosphate 3-epimerase activity; GO:0005488 binding; GO:0005515 protein binding; GO:0016853 isomerase activity; GO:0016854 racemase and epimerase activity; GO:0016857 racemase and epimerase activity, acting on carbohydrates and derivatives; GO:0030246 carbohydrate binding; GO:0036094 small molecule binding; GO:0042802 identical protein binding; GO…	PF00834	Ribulose-phosphate 3 epimerase family	G	KOG3111	D-ribulose-5-phosphate 3-epimerase
Z10_78206	Anoplopoma fimbria clone afim-evh-517-033 Replication protein A 32 kDa subunit putative mRNA, complete cds	--	26.6	19	3	3	3	0.985	0.751	0.838	1.02	1.04	0.886	0.894	0.818	1.23	1.53	1.006	0.93	0.999	1.077	1.008	1.058	1.148	1.147	0.144783	1.279	0.0354139	1.115	0.365931	mitochondria	K10739	RFA2, RPA2; replication factor A2	map03030 DNA replication; map03420 Nucleotide excision repair; map03430 Mismatch repair; map03440 Homologous recombination; map03460 Fanconi anemia pathway	GO:0000018 regulation of DNA recombination; GO:0000075 cell cycle checkpoint; GO:0000076 DNA replication checkpoint; GO:0000077 DNA damage checkpoint; GO:0000082 G1/S transition of mitotic cell cycle; GO:0000278 mitotic cell cycle; GO:0000723 telomere maintenance; GO:0000724 double-strand break repair via homologous recombination; GO:0000725 recombinational repair; GO:0000731 DNA synthesis involv…	GO:0000228 nuclear chromosome; GO:0000785 chromatin; GO:0005622 intracellular; GO:0005623 cell; GO:0005634 nucleus; GO:0005654 nucleoplasm; GO:0005657 replication fork; GO:0005662 DNA replication factor A complex; GO:0005694 chromosome; GO:0016604 nuclear body; GO:0016605 PML body; GO:0030894 replisome; GO:0031974 membrane-enclosed lumen; GO:0031981 nuclear lumen; GO:0032991 macromolecular comple…	GO:0003676 nucleic acid binding; GO:0003677 DNA binding; GO:0003684 damaged DNA binding; GO:0003697 single-stranded DNA binding; GO:0005488 binding; GO:0005515 protein binding; GO:0019899 enzyme binding; GO:0019902 phosphatase binding; GO:0019903 protein phosphatase binding; GO:0031625 ubiquitin protein ligase binding; GO:0042162 telomeric DNA binding; GO:0043047 single-stranded telomeric DNA bin…	PF08784	Replication protein A C terminal	L	KOG3108	Single-stranded DNA-binding replication protein A (RPA), medium (30 kD) subunit
Z10_83329	PREDICTED: Larimichthys crocea proteasome subunit beta type-6-B like protein (LOC104933385), mRNA	--	19.8	34	4	9	1	1.092	1.277	0.954	1.039	1.372	0.953	0.791	0.99	0.871	0.918	0.924	1.425	0.641	0.777	0.781	1.197	0.877	0.941	0.540835	0.841	0.31697	0.894	0.442348	nucleus	K02738	PSMB6; 20S proteasome subunit beta 1 [EC:3.4.25.1]	map03050 Proteasome				PF00227	Proteasome subunit	O	KOG0174	20S proteasome, regulatory subunit beta type PSMB6/PSMB9/PRE3
Z10_69821	PREDICTED: Stegastes partitus fucosidase, alpha-L- 2, plasma (fuca2), mRNA	--	12.6	23	2	3	1	1.188	0.582	0.636	0.734	0.78	1.046	0.473	0.608	1.804	2.054	1.006	0.955	0.651	0.757	1.718	1.006	1.346	1.173	0.50444	1.554	0.202958	1.325	0.539643	extracellular	K01206	FUCA; alpha-L-fucosidase [EC:3.2.1.51]	map00511 Other glycan degradation	GO:0000003 reproduction; GO:0001775 cell activation; GO:0002252 immune effector process; GO:0002263 cell activation involved in immune response; GO:0002274 myeloid leukocyte activation; GO:0002275 myeloid cell activation involved in immune response; GO:0002283 neutrophil activation involved in immune response; GO:0002366 leukocyte activation involved in immune response; GO:0002376 immune system p…	GO:0000323 lytic vacuole; GO:0001669 acrosomal vesicle; GO:0002080 acrosomal membrane; GO:0002081 outer acrosomal membrane; GO:0005576 extracellular region; GO:0005615 extracellular space; GO:0005622 intracellular; GO:0005623 cell; GO:0005737 cytoplasm; GO:0005764 lysosome; GO:0005766 primary lysosome; GO:0005773 vacuole; GO:0005775 vacuolar lumen; GO:0005783 endoplasmic reticulum; GO:0005788 end…	GO:0003824 catalytic activity; GO:0004553 hydrolase activity, hydrolyzing O-glycosyl compounds; GO:0004560 alpha-L-fucosidase activity; GO:0005488 binding; GO:0015928 fucosidase activity; GO:0016787 hydrolase activity; GO:0016798 hydrolase activity, acting on glycosyl bonds; GO:0030246 carbohydrate binding; GO:0036094 small molecule binding; GO:0042806 fucose binding; GO:0048029 monosaccharide bi…	PF01120	Alpha-L-fucosidase	G	KOG3340	Alpha-L-fucosidase
Z10_58979	Oplegnathus fasciatus CTS-S mRNA for cathepsin S, complete cds	--	15.6	43	4	17	2	1.37	0.688	0.871	1.009	0.784	0.728	0.9	0.962	1.343	1.343	1.231	0.92	0.918	0.676	1.174	1.084	1.248	1.024	0.83137	1.122	0.569304	1.097	0.661562	extracellular	K01368	CTSS; cathepsin S [EC:3.4.22.27]	map04142 Lysosome; map04145 Phagosome; map04210 Apoptosis; map04612 Antigen processing and presentation; map05152 Tuberculosis	GO:0001775 cell activation; GO:0001894 tissue homeostasis; GO:0002218 activation of innate immune response; GO:0002221 pattern recognition receptor signaling pathway; GO:0002224 toll-like receptor signaling pathway; GO:0002250 adaptive immune response; GO:0002252 immune effector process; GO:0002253 activation of immune response; GO:0002263 cell activation involved in immune response; GO:0002274 m…	GO:0000323 lytic vacuole; GO:0005576 extracellular region; GO:0005615 extracellular space; GO:0005622 intracellular; GO:0005623 cell; GO:0005737 cytoplasm; GO:0005764 lysosome; GO:0005768 endosome; GO:0005769 early endosome; GO:0005773 vacuole; GO:0005775 vacuolar lumen; GO:0009986 cell surface; GO:0012505 endomembrane system; GO:0016020 membrane; GO:0030141 secretory granule; GO:0031410 cytoplas…	GO:0001968 fibronectin binding; GO:0003824 catalytic activity; GO:0004175 endopeptidase activity; GO:0004197 cysteine-type endopeptidase activity; GO:0004252 serine-type endopeptidase activity; GO:0005488 binding; GO:0005515 protein binding; GO:0005518 collagen binding; GO:0008233 peptidase activity; GO:0008234 cysteine-type peptidase activity; GO:0008236 serine-type peptidase activity; GO:001678…	PF00112	Papain family cysteine protease	O	KOG1543	Cysteine proteinase Cathepsin L
Z10_86225	Micropterus salmoides mitochondrion, complete genome	--	23.7	11	3	19	3	0.942	1.021	1.035	0.954	0.99	0.99	1.114	0.917	0.884	0.825	1.027	1.262	1.043	0.994	0.98	1.042	1.001	1.002	0.971882	0.92	0.327088	0.919	0.340851	plasma membrane	K02261	COX2; cytochrome c oxidase subunit 2	map00190 Oxidative phosphorylation; map01100 Metabolic pathways; map04260 Cardiac muscle contraction; map04714 Thermogenesis; map04932 Non-alcoholic fatty liver disease (NAFLD); map05010 Alzheimer disease; map05012 Parkinson disease; map05016 Huntington disease	GO:0006091 generation of precursor metabolites and energy; GO:0006119 oxidative phosphorylation; GO:0006123 mitochondrial electron transport, cytochrome c to oxygen; GO:0006139 nucleobase-containing compound metabolic process; GO:0006140 regulation of nucleotide metabolic process; GO:0006163 purine nucleotide metabolic process; GO:0006725 cellular aromatic compound metabolic process; GO:0006753 n…	GO:0005622 intracellular; GO:0005623 cell; GO:0005737 cytoplasm; GO:0005739 mitochondrion; GO:0005740 mitochondrial envelope; GO:0005743 mitochondrial inner membrane; GO:0005746 mitochondrial respiratory chain; GO:0005751 mitochondrial respiratory chain complex IV; GO:0016020 membrane; GO:0019866 organelle inner membrane; GO:0031090 organelle membrane; GO:0031966 mitochondrial membrane; GO:003196…	GO:0003824 catalytic activity; GO:0004129 cytochrome-c oxidase activity; GO:0005215 transporter activity; GO:0008324 cation transmembrane transporter activity; GO:0009055 electron carrier activity; GO:0015002 heme-copper terminal oxidase activity; GO:0015075 ion transmembrane transporter activity; GO:0015077 monovalent inorganic cation transmembrane transporter activity; GO:0015078 hydrogen ion t…	PF00116	Cytochrome C oxidase subunit II, periplasmic domain	C	KOG4767	Cytochrome c oxidase, subunit II, and related proteins
Z10_61649	PREDICTED: Stegastes partitus CD9 molecule (cd9), transcript variant X1, mRNA	--	24.6	12	2	3	2	0.923	0.45	0.422	1.14	0.816	0.608	0.44	0.519	2.011	0.823	0.958	0.477	0.642	3.144	1.633	0.994	1.585	1.386	0.31004	2.723	0.0294352	1.965	0.184478	plasma membrane	K06460	CD9, TSPAN29; CD9 antigen	map04640 Hematopoietic cell lineage	GO:0000003 reproduction; GO:0001101 response to acid chemical; GO:0001775 cell activation; GO:0002576 platelet degranulation; GO:0006810 transport; GO:0006887 exocytosis; GO:0006897 endocytosis; GO:0006898 receptor-mediated endocytosis; GO:0006950 response to stress; GO:0007043 cell-cell junction assembly; GO:0007154 cell communication; GO:0007155 cell adhesion; GO:0007162 negative regulation of …	GO:0005576 extracellular region; GO:0005615 extracellular space; GO:0005622 intracellular; GO:0005623 cell; GO:0005737 cytoplasm; GO:0005886 plasma membrane; GO:0005887 integral component of plasma membrane; GO:0009897 external side of plasma membrane; GO:0009986 cell surface; GO:0012505 endomembrane system; GO:0012506 vesicle membrane; GO:0016020 membrane; GO:0016021 integral component of membra…	GO:0005102 receptor binding; GO:0005178 integrin binding; GO:0005488 binding; GO:0005515 protein binding; GO:0044877 macromolecular complex binding; GO:0050839 cell adhesion molecule binding;			S	KOG3882	Tetraspanin family integral membrane protein
Z10_79971	Oplegnathus fasciatus G-type lysozyme B mRNA, complete cds	--	23.9	29	5	7	4	1.304	0.844	0.905	0.86	0.976	1.098	0.738	0.642	0.971	1.588	0.947	1.042	0.769	0.703	0.958	1.184	0.984	1.05	0.805549	1.179	0.42996	1.123	0.468959	cytoplasm				GO:0006950 response to stress; GO:0006952 defense response; GO:0009605 response to external stimulus; GO:0009607 response to biotic stimulus; GO:0009617 response to bacterium; GO:0042742 defense response to bacterium; GO:0043207 response to external biotic stimulus; GO:0050830 defense response to Gram-positive bacterium; GO:0050896 response to stimulus; GO:0051704 multi-organism process; GO:00517…	GO:0005576 extracellular region;	GO:0003796 lysozyme activity; GO:0003824 catalytic activity; GO:0004553 hydrolase activity, hydrolyzing O-glycosyl compounds; GO:0016787 hydrolase activity; GO:0016798 hydrolase activity, acting on glycosyl bonds; GO:0061783 peptidoglycan muralytic activity;
Z10_59286	PREDICTED: Oreochromis niloticus emerin-like (LOC100708427), mRNA	--	21.5	33	6	7	6	1.208	0.678	0.818	0.964	1.167	1.006	0.661	0.655	1.121	1.211	0.932	0.992	0.73	1.251	1.151	1.229	1.098	1.166	0.218191	1.334	0.0725193	1.144	0.498861	cytoplasm	K12569	EMD; emerin	map05410 Hypertrophic cardiomyopathy (HCM); map05412 Arrhythmogenic right ventricular cardiomyopathy (ARVC); map05414 Dilated cardiomyopathy (DCM)				PF03020	LEM domain
Z10_84295	Thunnus orientalis mRNA for chymotrypsinogen 1, complete cds	--	24.2	24	5	19	5	0.257	0.378	0.317	0.288	2.003	0.643	0.363	0.401	0.533	0.499	0.704	0.53	0.538	5.397	2.986	0.297	2.116	4.325	0.0474992	4.266	0.167688	0.986	0.854008	cytoplasm	K01310	CTRB; chymotrypsin [EC:3.4.21.1]	map04972 Pancreatic secretion; map04974 Protein digestion and absorption		GO:0005576 extracellular region; GO:0005615 extracellular space; GO:0044421 extracellular region part;		PF00089	Trypsin	E	KOG3627	Trypsin
Z10_64659	PREDICTED: Stegastes partitus developmentally regulated GTP binding protein 1 (drg1), mRNA	--	40	37	11	19	11	1.033	0.887	0.943	0.981	0.995	0.891	0.92	0.931	1.06	0.924	0.977	1.081	0.926	1.305	1.065	0.921	1.032	1.056	0.412282	1.032	0.749948	0.977	0.681019	cytoplasm				GO:0006139 nucleobase-containing compound metabolic process; GO:0006351 transcription, DNA-templated; GO:0006725 cellular aromatic compound metabolic process; GO:0006807 nitrogen compound metabolic process; GO:0007275 multicellular organism development; GO:0008152 metabolic process; GO:0009058 biosynthetic process; GO:0009059 macromolecule biosynthetic process; GO:0009987 cellular process; GO:001…	GO:0005622 intracellular; GO:0005623 cell; GO:0005634 nucleus; GO:0005654 nucleoplasm; GO:0005737 cytoplasm; GO:0005829 cytosol; GO:0005844 polysome; GO:0016604 nuclear body; GO:0031974 membrane-enclosed lumen; GO:0031981 nuclear lumen; GO:0032991 macromolecular complex; GO:0043226 organelle; GO:0043227 membrane-bounded organelle; GO:0043229 intracellular organelle; GO:0043231 intracellular membr…	GO:0000166 nucleotide binding; GO:0001882 nucleoside binding; GO:0001883 purine nucleoside binding; GO:0005488 binding; GO:0005515 protein binding; GO:0005525 GTP binding; GO:0008134 transcription factor binding; GO:0017076 purine nucleotide binding; GO:0019001 guanyl nucleotide binding; GO:0032549 ribonucleoside binding; GO:0032550 purine ribonucleoside binding; GO:0032553 ribonucleotide binding…			T	KOG1487	GTP-binding protein DRG1 (ODN superfamily)
Z10_64748	PREDICTED: Larimichthys crocea serpin peptidase inhibitor, clade C (antithrombin), member 1 (serpinc1), mRNA	--	43.7	48	17	37	17	1.158	1.007	0.813	1.201	0.956	1.041	0.776	0.951	1.174	0.819	1.077	1.114	0.898	0.513	1.2	1.223	1.099	0.902	0.371544	0.996	0.873958	1.104	0.423881	cytoplasm	K03911	SERPINC1, AT3; antithrombin III	map04610 Complement and coagulation cascades	GO:0006464 cellular protein modification process; GO:0006807 nitrogen compound metabolic process; GO:0006950 response to stress; GO:0007584 response to nutrient; GO:0007596 blood coagulation; GO:0007599 hemostasis; GO:0008152 metabolic process; GO:0009605 response to external stimulus; GO:0009611 response to wounding; GO:0009892 negative regulation of metabolic process; GO:0009987 cellular proces…	GO:0005576 extracellular region; GO:0005615 extracellular space; GO:0005622 intracellular; GO:0005623 cell; GO:0005737 cytoplasm; GO:0005783 endoplasmic reticulum; GO:0005788 endoplasmic reticulum lumen; GO:0005886 plasma membrane; GO:0012505 endomembrane system; GO:0016020 membrane; GO:0031974 membrane-enclosed lumen; GO:0043226 organelle; GO:0043227 membrane-bounded organelle; GO:0043229 intrac…	GO:0002020 protease binding; GO:0004857 enzyme inhibitor activity; GO:0004866 endopeptidase inhibitor activity; GO:0004867 serine-type endopeptidase inhibitor activity; GO:0005488 binding; GO:0005515 protein binding; GO:0005539 glycosaminoglycan binding; GO:0008201 heparin binding; GO:0019899 enzyme binding; GO:0030234 enzyme regulator activity; GO:0030414 peptidase inhibitor activity; GO:0042802…	PF00079	Serpin (serine protease inhibitor)	V	KOG2392	Serpin
Z10_63796	PREDICTED: Notothenia coriiceps extracellular matrix protein 1-like (LOC104959155), mRNA	--	29.7	15	3	3	2	1.266	1.178	0.846	1.112	0.991	0.983	0.953	0.968	0.974	1.045	1.209	0.969	1.038	0.822	0.862	0.786	1.068	0.895	0.163351	1.04	0.756006	1.162	0.0955839	extracellular	K23867	ECM1; extracellular matrix protein 1		GO:0001936 regulation of endothelial cell proliferation; GO:0001938 positive regulation of endothelial cell proliferation; GO:0001959 regulation of cytokine-mediated signaling pathway; GO:0001960 negative regulation of cytokine-mediated signaling pathway; GO:0002576 platelet degranulation; GO:0002682 regulation of immune system process; GO:0002685 regulation of leukocyte migration; GO:0002828 reg…	GO:0005576 extracellular region; GO:0005615 extracellular space; GO:0005622 intracellular; GO:0005623 cell; GO:0005737 cytoplasm; GO:0012505 endomembrane system; GO:0030141 secretory granule; GO:0031012 extracellular matrix; GO:0031089 platelet dense granule lumen; GO:0031410 cytoplasmic vesicle; GO:0031974 membrane-enclosed lumen; GO:0031982 vesicle; GO:0031983 vesicle lumen; GO:0034774 secretor…	GO:0002020 protease binding; GO:0005102 receptor binding; GO:0005126 cytokine receptor binding; GO:0005134 interleukin-2 receptor binding; GO:0005488 binding; GO:0005515 protein binding; GO:0008022 protein C-terminus binding; GO:0019899 enzyme binding; GO:0043236 laminin binding; GO:0050840 extracellular matrix binding; GO:0070851 growth factor receptor binding;
Z10_70805	PREDICTED: Larimichthys crocea 3-hydroxyanthranilate 3,4-dioxygenase (haao), mRNA	--	33	66	12	35	12	0.809	1.449	1.401	1.121	0.794	0.924	1.135	1.336	0.873	0.718	1.024	0.833	1.119	0.519	0.798	0.824	0.905	0.787	0.0865517	0.696	0.0774289	0.884	0.508153	cytoplasm	K00452	HAAO; 3-hydroxyanthranilate 3,4-dioxygenase [EC:1.13.11.6]	map00380 Tryptophan metabolism; map01100 Metabolic pathways	GO:0006082 organic acid metabolic process; GO:0006091 generation of precursor metabolites and energy; GO:0006139 nucleobase-containing compound metabolic process; GO:0006520 cellular amino acid metabolic process; GO:0006568 tryptophan metabolic process; GO:0006569 tryptophan catabolic process; GO:0006576 cellular biogenic amine metabolic process; GO:0006586 indolalkylamine metabolic process; GO:0…	GO:0005622 intracellular; GO:0005623 cell; GO:0005737 cytoplasm; GO:0005739 mitochondrion; GO:0005740 mitochondrial envelope; GO:0005829 cytosol; GO:0016020 membrane; GO:0031090 organelle membrane; GO:0031966 mitochondrial membrane; GO:0031967 organelle envelope; GO:0031975 envelope; GO:0043226 organelle; GO:0043227 membrane-bounded organelle; GO:0043229 intracellular organelle; GO:0043231 intrac…	GO:0000334 3-hydroxyanthranilate 3,4-dioxygenase activity; GO:0003824 catalytic activity; GO:0005488 binding; GO:0005506 iron ion binding; GO:0008144 drug binding; GO:0008198 ferrous iron binding; GO:0009055 electron carrier activity; GO:0016491 oxidoreductase activity; GO:0016701 oxidoreductase activity, acting on single donors with incorporation of molecular oxygen; GO:0016702 oxidoreductase ac…	PF06052	3-hydroxyanthranilic acid dioxygenase	E	KOG3995	3-hydroxyanthranilate oxygenase HAAO
Z10_76274	PREDICTED: Larimichthys crocea alcohol dehydrogenase 1-like (LOC104929592), transcript variant X1, mRNA	--	37.3	74	20	155	1	0.898	1.373	1.242	1.242	0.908	1.023	1.265	1.079	0.888	0.55	1.066	1.072	0.934	0.474	0.613	0.836	0.904	0.69	0.0191591	0.68	0.0524592	0.986	0.825907	cytoplasm	K00121	frmA, ADH5, adhC; S-(hydroxymethyl)glutathione dehydrogenase / alcohol dehydrogenase [EC:1.1.1.284 1.1.1.1]	map00010 Glycolysis / Gluconeogenesis; map00071 Fatty acid degradation; map00350 Tyrosine metabolism; map00830 Retinol metabolism; map00980 Metabolism of xenobiotics by cytochrome P450; map00982 Drug metabolism - cytochrome P450; map01100 Metabolic pathways; map01200 Carbon metabolism; map05204 Chemical carcinogenesis				PF08240	Alcohol dehydrogenase GroES-like domain	Q	KOG0022	Alcohol dehydrogenase, class III
Z10_82145	PREDICTED: Larimichthys crocea high mobility group nucleosome binding domain 1 (hmgn1), mRNA	--	7.2	53	6	8	1	0.888	0.475	0.593	1.101	1.001	0.983	0.624	0.585	1.032	1.299	0.434	1.15	1.059	2.054	1.367	0.71	0.655	1.331	0.36056	1.459	0.340522	1.096	0.69053	nucleus
Z10_67513	PREDICTED: Larimichthys crocea carboxypeptidase A2-like (LOC104925102), mRNA	--	39.8	35	10	18	10	0.277	0.441	0.368	0.457	1.2	0.621	0.356	0.501	0.582	0.55	0.632	0.719	0.463	7.119	1.604	0.501	1.765	3.784	0.0704226	3.257	0.281909	0.861	0.521055	cytoplasm,nucleus	K01298	CPA2; carboxypeptidase A2 [EC:3.4.17.15]	map04972 Pancreatic secretion; map04974 Protein digestion and absorption	GO:0006325 chromatin organization; GO:0006464 cellular protein modification process; GO:0006473 protein acetylation; GO:0006475 internal protein amino acid acetylation; GO:0006508 proteolysis; GO:0006807 nitrogen compound metabolic process; GO:0006996 organelle organization; GO:0007039 protein catabolic process in the vacuole; GO:0008152 metabolic process; GO:0009056 catabolic process; GO:0009057…	GO:0005576 extracellular region; GO:0005615 extracellular space; GO:0044421 extracellular region part;	GO:0003824 catalytic activity; GO:0004180 carboxypeptidase activity; GO:0004181 metallocarboxypeptidase activity; GO:0005488 binding; GO:0008233 peptidase activity; GO:0008235 metalloexopeptidase activity; GO:0008237 metallopeptidase activity; GO:0008238 exopeptidase activity; GO:0008270 zinc ion binding; GO:0016787 hydrolase activity; GO:0043167 ion binding; GO:0043169 cation binding; GO:0046872…	PF02244; PF00246	Carboxypeptidase activation peptide; Zinc carboxypeptidase	O	KOG2650	Zinc carboxypeptidase
Z10_72205	PREDICTED: Larimichthys crocea uncharacterized LOC104929172 (LOC104929172), transcript variant X2, mRNA	--	37.9	51	14	30	9	1.047	0.804	0.659	1.217	1.141	1.17	0.999	0.989	0.771	0.601	1.029	1.145	0.868	0.737	1.187	1.205	1.083	0.966	0.713823	1.039	0.856386	1.076	0.607261	cytoplasm
Z10_69783	PREDICTED: Larimichthys crocea tyrosyl-tRNA synthetase (yars), mRNA	--	8.9	51	3	5	1	0.826	1.238	0.859	0.818	1.097	1.088	0.78	1.064	0.962	0.991	0.818	1.036	0.726	1.922	0.897	0.88	0.863	1.1	0.689396	1.062	0.939409	0.965	0.712592	cytoplasm,nucleus	K01866	YARS, tyrS; tyrosyl-tRNA synthetase [EC:6.1.1.1]	map00970 Aminoacyl-tRNA biosynthesis	GO:0002682 regulation of immune system process; GO:0002685 regulation of leukocyte migration; GO:0002688 regulation of leukocyte chemotaxis; GO:0006082 organic acid metabolic process; GO:0006139 nucleobase-containing compound metabolic process; GO:0006399 tRNA metabolic process; GO:0006412 translation; GO:0006418 tRNA aminoacylation for protein translation; GO:0006437 tyrosyl-tRNA aminoacylation;…	GO:0005576 extracellular region; GO:0005615 extracellular space; GO:0005622 intracellular; GO:0005623 cell; GO:0005634 nucleus; GO:0005654 nucleoplasm; GO:0005737 cytoplasm; GO:0005829 cytosol; GO:0016604 nuclear body; GO:0017101 aminoacyl-tRNA synthetase multienzyme complex; GO:0017102 methionyl glutamyl tRNA synthetase complex; GO:0031974 membrane-enclosed lumen; GO:0031981 nuclear lumen; GO:00…	GO:0000049 tRNA binding; GO:0001664 G-protein coupled receptor binding; GO:0003676 nucleic acid binding; GO:0003723 RNA binding; GO:0003824 catalytic activity; GO:0004812 aminoacyl-tRNA ligase activity; GO:0004831 tyrosine-tRNA ligase activity; GO:0005102 receptor binding; GO:0005126 cytokine receptor binding; GO:0005153 interleukin-8 receptor binding; GO:0005488 binding; GO:0005515 protein bindi…	PF01588	Putative tRNA binding domain	J	KOG2241	tRNA-binding protein
Z10_72776	PREDICTED: Larimichthys crocea COP9 signalosome subunit 6 (cops6), mRNA	--	30.4	32	6	7	4	0.976	1.136	1.077	0.991	0.787	0.787	1.052	0.905	1.064	1.154	0.87	1.074	0.914	1.051	1.025	0.883	0.825	0.954	0.517116	0.937	0.445204	0.983	0.814034	cytoplasm	K12179	COPS6, CSN6; COP9 signalosome complex subunit 6		GO:0000003 reproduction; GO:0000338 protein deneddylation; GO:0002009 morphogenesis of an epithelium; GO:0003006 developmental process involved in reproduction; GO:0006464 cellular protein modification process; GO:0006508 proteolysis; GO:0006807 nitrogen compound metabolic process; GO:0007276 gamete generation; GO:0007281 germ cell development; GO:0007283 spermatogenesis; GO:0008152 metabolic pro…	GO:0005622 intracellular; GO:0005623 cell; GO:0005634 nucleus; GO:0008180 COP9 signalosome; GO:0032991 macromolecular complex; GO:0043226 organelle; GO:0043227 membrane-bounded organelle; GO:0043229 intracellular organelle; GO:0043231 intracellular membrane-bounded organelle; GO:0044422 organelle part; GO:0044424 intracellular part; GO:0044428 nuclear part; GO:0044446 intracellular organelle part…	GO:0005488 binding; GO:0005515 protein binding; GO:0046983 protein dimerization activity;			OT	KOG3050	COP9 signalosome, subunit CSN6
Z10_80051	PREDICTED: Larimichthys crocea lactate dehydrogenase B (ldhb), mRNA	--	13.5	29	4	10	1	1.365	0.56	0.566	1.247	1.074	1.127	0.664	0.568	1.166	1.244	1.56	0.974	0.675	0.677	1.15	1.382	1.808	1.086	0.652096	1.578	0.0828295	1.454	0.19749	cytoplasm	K00016	LDH, ldh; L-lactate dehydrogenase [EC:1.1.1.27]	map00010 Glycolysis / Gluconeogenesis; map00270 Cysteine and methionine metabolism; map00620 Pyruvate metabolism; map00640 Propanoate metabolism; map01100 Metabolic pathways; map04066 HIF-1 signaling pathway; map04922 Glucagon signaling pathway; map05230 Central carbon metabolism in cancer	GO:0000768 syncytium formation by plasma membrane fusion; GO:0006082 organic acid metabolic process; GO:0006089 lactate metabolic process; GO:0006090 pyruvate metabolic process; GO:0006139 nucleobase-containing compound metabolic process; GO:0006725 cellular aromatic compound metabolic process; GO:0006732 coenzyme metabolic process; GO:0006733 oxidoreduction coenzyme metabolic process; GO:0006753…	GO:0005622 intracellular; GO:0005623 cell; GO:0005737 cytoplasm; GO:0005829 cytosol; GO:0016020 membrane; GO:0043209 myelin sheath; GO:0044424 intracellular part; GO:0044425 membrane part; GO:0044444 cytoplasmic part; GO:0044464 cell part; GO:0045121 membrane raft; GO:0098589 membrane region; GO:0098805 whole membrane; GO:0098857 membrane microdomain;	GO:0000166 nucleotide binding; GO:0003824 catalytic activity; GO:0004457 lactate dehydrogenase activity; GO:0004459 L-lactate dehydrogenase activity; GO:0005488 binding; GO:0005515 protein binding; GO:0016491 oxidoreductase activity; GO:0016614 oxidoreductase activity, acting on CH-OH group of donors; GO:0016616 oxidoreductase activity, acting on the CH-OH group of donors, NAD or NADP as acceptor…	PF02866	lactate/malate dehydrogenase, alpha/beta C-terminal domain	C	KOG1495	Lactate dehydrogenase
Z10_73691	Anoplopoma fimbria clone afim-evh-503-191 Proteasome subunit beta type-1-A putative mRNA, complete cds	--	21.5	51	8	29	8	1.053	1.017	1.064	0.991	1.022	1.023	0.979	1.005	1.032	0.958	0.931	0.981	0.926	0.735	0.929	0.986	0.916	0.912	0.0555368	0.912	0.176895	0.999	0.981662	cytoplasm	K02732	PSMB1; 20S proteasome subunit beta 6 [EC:3.4.25.1]	map03050 Proteasome	GO:0001775 cell activation; GO:0002252 immune effector process; GO:0002263 cell activation involved in immune response; GO:0002274 myeloid leukocyte activation; GO:0002275 myeloid cell activation involved in immune response; GO:0002283 neutrophil activation involved in immune response; GO:0002366 leukocyte activation involved in immune response; GO:0002376 immune system process; GO:0002443 leukoc…	GO:0000502 proteasome complex; GO:0005576 extracellular region; GO:0005622 intracellular; GO:0005623 cell; GO:0005634 nucleus; GO:0005654 nucleoplasm; GO:0005737 cytoplasm; GO:0005829 cytosol; GO:0005839 proteasome core complex; GO:0012505 endomembrane system; GO:0019774 proteasome core complex, beta-subunit complex; GO:0030141 secretory granule; GO:0031410 cytoplasmic vesicle; GO:0031974 membran…	GO:0005488 binding; GO:0005515 protein binding;	PF00227	Proteasome subunit	O	KOG0179	20S proteasome, regulatory subunit beta type PSMB1/PRE7
Z10_76745	PREDICTED: Larimichthys crocea PITH (C-terminal proteasome-interacting domain of thioredoxin-like) domain containing 1 (pithd1), mRNA	--	23.8	41	7	9	7	0.93	0.92	0.991	0.909	0.91	1.039	0.9	1.074	1.119	1.128	1.001	0.835	0.863	1.395	0.959	0.985	1.092	1.067	0.459786	1.07	0.576088	1.003	0.946696	cytoplasm				GO:0006950 response to stress; GO:0006974 cellular response to DNA damage stimulus; GO:0009987 cellular process; GO:0033554 cellular response to stress; GO:0050896 response to stimulus; GO:0051716 cellular response to stimulus;	GO:0005622 intracellular; GO:0005623 cell; GO:0005634 nucleus; GO:0043226 organelle; GO:0043227 membrane-bounded organelle; GO:0043229 intracellular organelle; GO:0043231 intracellular membrane-bounded organelle; GO:0044424 intracellular part; GO:0044464 cell part;		PF06201	PITH domain	O	KOG1730	Thioredoxin-like protein
Z10_64279	PREDICTED: Larimichthys crocea 14-3-3 protein beta/alpha-1-like (LOC104922134), transcript variant X2, mRNA	--	19.3	71	9	56	1	1.199	0.9	0.91	0.979	0.943	1.014	0.908	0.852	1.187	1.571	1.05	0.825	0.845	0.849	1.127	0.957	1.048	1.017	0.980386	1.216	0.212265	1.196	0.0618937	cytoplasm	K16197	YWHAB_Q_Z; 14-3-3 protein beta/theta/zeta	map04013 MAPK signaling pathway - fly; map04110 Cell cycle; map04114 Oocyte meiosis; map04151 PI3K-Akt signaling pathway; map04212 Longevity regulating pathway - worm; map04390 Hippo signaling pathway; map04391 Hippo signaling pathway - fly; map05160 Hepatitis C; map05161 Hepatitis B; map05203 Viral carcinogenesis	GO:0006355 regulation of transcription, DNA-templated; GO:0006810 transport; GO:0006839 mitochondrial transport; GO:0006996 organelle organization; GO:0007005 mitochondrion organization; GO:0007006 mitochondrial membrane organization; GO:0009889 regulation of biosynthetic process; GO:0009890 negative regulation of biosynthetic process; GO:0009892 negative regulation of metabolic process; GO:00099…	GO:0005622 intracellular; GO:0005623 cell; GO:0005737 cytoplasm; GO:0005829 cytosol; GO:0032991 macromolecular complex; GO:0044424 intracellular part; GO:0044444 cytoplasmic part; GO:0044464 cell part;	GO:0005488 binding; GO:0005515 protein binding; GO:0042802 identical protein binding; GO:0047485 protein N-terminus binding;	PF00244	14-3-3 protein	O	KOG0841	Multifunctional chaperone (14-3-3 family)
Z10_85350	Anoplopoma fimbria clone afim-evh-523-285 60S ribosomal protein L7a putative mRNA, complete cds	--	28.4	41	11	37	11	0.878	0.796	0.798	0.727	1.125	0.943	0.917	1.12	0.924	1.13	0.842	1.142	0.804	1.864	1.114	0.773	0.975	1.265	0.161741	1.072	0.84509	0.847	0.151962	cytoplasm	K02936	RP-L7Ae, RPL7A; large subunit ribosomal protein L7Ae	map03010 Ribosome	GO:0000184 nuclear-transcribed mRNA catabolic process, nonsense-mediated decay; GO:0000470 maturation of LSU-rRNA; GO:0000956 nuclear-transcribed mRNA catabolic process; GO:0002181 cytoplasmic translation; GO:0006139 nucleobase-containing compound metabolic process; GO:0006364 rRNA processing; GO:0006396 RNA processing; GO:0006401 RNA catabolic process; GO:0006402 mRNA catabolic process; GO:00064…	GO:0005622 intracellular; GO:0005623 cell; GO:0005737 cytoplasm; GO:0005829 cytosol; GO:0005840 ribosome; GO:0005844 polysome; GO:0015934 large ribosomal subunit; GO:0016020 membrane; GO:0022625 cytosolic large ribosomal subunit; GO:0022626 cytosolic ribosome; GO:0032991 macromolecular complex; GO:0042788 polysomal ribosome; GO:0043226 organelle; GO:0043228 non-membrane-bounded organelle; GO:0043…	GO:0003676 nucleic acid binding; GO:0003723 RNA binding; GO:0003735 structural constituent of ribosome; GO:0005198 structural molecule activity; GO:0005488 binding; GO:0005515 protein binding; GO:0005516 calmodulin binding; GO:0097159 organic cyclic compound binding; GO:1901363 heterocyclic compound binding;	PF01248	Ribosomal protein L7Ae/L30e/S12e/Gadd45 family	J	KOG3166	60S ribosomal protein L7A
Z10_72857	Anoplopoma fimbria clone afim-evh-003-003 NADH dehydrogenase 1 alpha subcomplex subunit 9, mitochondrial precursor putative mRNA, complete cds	--	34.8	44	12	23	12	1.061	0.819	0.84	0.948	1.058	0.866	1.014	0.809	1.084	0.983	1.02	1.131	0.927	1.221	1.177	1.016	1.057	1.095	0.142905	1.141	0.144678	1.042	0.640642	cytoplasm	K03953	NDUFA9; NADH dehydrogenase (ubiquinone) 1 alpha subcomplex subunit 9	map00190 Oxidative phosphorylation; map01100 Metabolic pathways; map04714 Thermogenesis; map04723 Retrograde endocannabinoid signaling; map04932 Non-alcoholic fatty liver disease (NAFLD); map05010 Alzheimer disease; map05012 Parkinson disease; map05016 Huntington disease	GO:0006091 generation of precursor metabolites and energy; GO:0006119 oxidative phosphorylation; GO:0006120 mitochondrial electron transport, NADH to ubiquinone; GO:0006139 nucleobase-containing compound metabolic process; GO:0006163 purine nucleotide metabolic process; GO:0006725 cellular aromatic compound metabolic process; GO:0006732 coenzyme metabolic process; GO:0006733 oxidoreduction coenzy…	GO:0005622 intracellular; GO:0005623 cell; GO:0005634 nucleus; GO:0005654 nucleoplasm; GO:0005737 cytoplasm; GO:0005739 mitochondrion; GO:0005740 mitochondrial envelope; GO:0005743 mitochondrial inner membrane; GO:0005746 mitochondrial respiratory chain; GO:0005747 mitochondrial respiratory chain complex I; GO:0005759 mitochondrial matrix; GO:0016020 membrane; GO:0019866 organelle inner membrane;…	GO:0003824 catalytic activity; GO:0003954 NADH dehydrogenase activity; GO:0005488 binding; GO:0008137 NADH dehydrogenase (ubiquinone) activity; GO:0016491 oxidoreductase activity; GO:0016651 oxidoreductase activity, acting on NAD(P)H; GO:0016655 oxidoreductase activity, acting on NAD(P)H, quinone or similar compound as acceptor; GO:0044877 macromolecular complex binding; GO:0050136 NADH dehydroge…			C	KOG2865	NADH:ubiquinone oxidoreductase, NDUFA9/39kDa subunit
Z10_63720	Sparus aurata cytochrome c1 (Cyc1) mRNA, complete cds	--	31.7	32	6	19	6	0.933	1.014	0.99	0.96	1.182	0.873	1.153	0.905	0.93	0.902	1.093	1.248	1.043	1.01	0.988	0.855	1.058	1.034	0.588825	0.964	0.722987	0.933	0.474445	mitochondria	K00413	CYC1, CYT1, petC; ubiquinol-cytochrome c reductase cytochrome c1 subunit	map00190 Oxidative phosphorylation; map01100 Metabolic pathways; map04260 Cardiac muscle contraction; map04714 Thermogenesis; map04932 Non-alcoholic fatty liver disease (NAFLD); map05010 Alzheimer disease; map05012 Parkinson disease; map05016 Huntington disease	GO:0006091 generation of precursor metabolites and energy; GO:0006119 oxidative phosphorylation; GO:0006122 mitochondrial electron transport, ubiquinol to cytochrome c; GO:0006139 nucleobase-containing compound metabolic process; GO:0006163 purine nucleotide metabolic process; GO:0006164 purine nucleotide biosynthetic process; GO:0006725 cellular aromatic compound metabolic process; GO:0006753 nu…	GO:0005622 intracellular; GO:0005623 cell; GO:0005737 cytoplasm; GO:0005739 mitochondrion; GO:0005740 mitochondrial envelope; GO:0005743 mitochondrial inner membrane; GO:0005746 mitochondrial respiratory chain; GO:0005750 mitochondrial respiratory chain complex III; GO:0016020 membrane; GO:0019866 organelle inner membrane; GO:0031090 organelle membrane; GO:0031966 mitochondrial membrane; GO:00319…	GO:0003824 catalytic activity; GO:0009055 electron carrier activity; GO:0016491 oxidoreductase activity; GO:0045153 electron transporter, transferring electrons within CoQH2-cytochrome c reductase complex activity; GO:0045155 electron transporter, transferring electrons from CoQH2-cytochrome c reductase complex and cytochrome c oxidase complex activity;			C	KOG3052	Cytochrome c1
Z10_58754	PREDICTED: Oreochromis niloticus complement factor H-related protein 1-like (LOC100707322), mRNA	--	48.7	68	19	30	12	1.039	0.894	1.081	0.966	0.784	0.92	1.072	1.12	0.961	0.78	1.02	0.921	1.06	0.646	1.296	1.135	1.018	0.984	0.714825	0.923	0.519159	0.937	0.305593	cytoplasm	K03906	F13B; coagulation factor XIII B polypeptide	map04610 Complement and coagulation cascades	GO:0006807 nitrogen compound metabolic process; GO:0006950 response to stress; GO:0007596 blood coagulation; GO:0007599 hemostasis; GO:0008152 metabolic process; GO:0009611 response to wounding; GO:0009892 negative regulation of metabolic process; GO:0009894 regulation of catabolic process; GO:0009895 negative regulation of catabolic process; GO:0010605 negative regulation of macromolecule metabo…	GO:0005576 extracellular region;	GO:0004857 enzyme inhibitor activity; GO:0030234 enzyme regulator activity; GO:0098772 molecular function regulator;	PF00084	Sushi domain (SCR repeat)
Z10_70502	PREDICTED: Larimichthys crocea sorting nexin 3 (snx3), mRNA	--	8.9	41	4	9	3	0.837	1.292	1.337	0.91	0.889	1.007	1.228	1.294	0.867	0.924	1.022	0.957	1.318	0.52	0.797	0.794	0.913	0.874	0.281758	0.748	0.122883	0.856	0.260197	cytoplasm	K17918	SNX3_12; sorting nexin-3/12	map04144 Endocytosis				PF00787	PX domain	U	KOG2527	Sorting nexin SNX11
Z10_58037	PREDICTED: Stegastes partitus enoyl-CoA delta isomerase 1 (eci1), mRNA	--	25.8	47	8	13	8	1.01	0.836	0.904	0.951	1.111	0.979	0.892	0.778	0.986	0.98	1.266	1.082	0.915	0.919	1.118	1.083	1.387	1.121	0.074103	1.146	0.163873	1.023	0.708015	cytoskeleton	K13238	ECI1, DCI; Delta3-Delta2-enoyl-CoA isomerase [EC:5.3.3.8]	map00071 Fatty acid degradation	GO:0006082 organic acid metabolic process; GO:0006629 lipid metabolic process; GO:0006631 fatty acid metabolic process; GO:0006635 fatty acid beta-oxidation; GO:0008152 metabolic process; GO:0009056 catabolic process; GO:0009062 fatty acid catabolic process; GO:0009987 cellular process; GO:0016042 lipid catabolic process; GO:0016054 organic acid catabolic process; GO:0019395 fatty acid oxidation;…	GO:0005622 intracellular; GO:0005623 cell; GO:0005737 cytoplasm; GO:0005739 mitochondrion; GO:0005759 mitochondrial matrix; GO:0031974 membrane-enclosed lumen; GO:0043226 organelle; GO:0043227 membrane-bounded organelle; GO:0043229 intracellular organelle; GO:0043231 intracellular membrane-bounded organelle; GO:0043233 organelle lumen; GO:0044422 organelle part; GO:0044424 intracellular part; GO:…	GO:0003824 catalytic activity; GO:0004165 dodecenoyl-CoA delta-isomerase activity; GO:0004300 enoyl-CoA hydratase activity; GO:0005488 binding; GO:0005515 protein binding; GO:0016829 lyase activity; GO:0016835 carbon-oxygen lyase activity; GO:0016836 hydro-lyase activity; GO:0016853 isomerase activity; GO:0016860 intramolecular oxidoreductase activity; GO:0016863 intramolecular oxidoreductase act…	PF00378	Enoyl-CoA hydratase/isomerase family	I	KOG1683	Hydroxyacyl-CoA dehydrogenase/enoyl-CoA hydratase
Z10_70984	PREDICTED: Larimichthys crocea creatine kinase M-type-like (LOC104935593), mRNA	--	28	29	5	11	1	1.159	0.87	1.11	1.185	1.165	0.945	0.685	1.031	1.091	1.032	1.211	0.937	0.598	1.144	1.031	0.838	1.339	1.014	0.958655	0.977	0.775683	0.964	0.701593	cytoplasm	K00933	E2.7.3.2; creatine kinase [EC:2.7.3.2]	map00330 Arginine and proline metabolism; map01100 Metabolic pathways	GO:0006082 organic acid metabolic process; GO:0006520 cellular amino acid metabolic process; GO:0006575 cellular modified amino acid metabolic process; GO:0006599 phosphagen metabolic process; GO:0006600 creatine metabolic process; GO:0006603 phosphocreatine metabolic process; GO:0006793 phosphorus metabolic process; GO:0006796 phosphate-containing compound metabolic process; GO:0006807 nitrogen …	GO:0005576 extracellular region; GO:0005615 extracellular space; GO:0005622 intracellular; GO:0005623 cell; GO:0005737 cytoplasm; GO:0005829 cytosol; GO:0044421 extracellular region part; GO:0044424 intracellular part; GO:0044444 cytoplasmic part; GO:0044464 cell part;	GO:0003824 catalytic activity; GO:0004111 creatine kinase activity; GO:0016301 kinase activity; GO:0016740 transferase activity; GO:0016772 transferase activity, transferring phosphorus-containing groups; GO:0016775 phosphotransferase activity, nitrogenous group as acceptor;	PF00217	ATP:guanido phosphotransferase, C-terminal catalytic domain	C	KOG3581	Creatine kinases
Z10_82331	PREDICTED: Larimichthys crocea catechol O-methyltransferase domain-containing protein 1-like (LOC104930669), mRNA	--	22.9	38	6	12	6	0.743	1.214	1.176	1.141	1.326	0.836	1.007	1.119	0.996	0.71	0.85	1.577	0.97	0.443	0.855	1.072	0.86	0.899	0.396031	0.689	0.0973308	0.767	0.0802332	mitochondria							PF01596	O-methyltransferase	Q	KOG1663	O-methyltransferase
Z10_82999	Epinephelus coioides astacin like metalloprotease mRNA, complete cds	--	24.1	28	4	10	1																								extracellular							PF01400	Astacin (Peptidase family M12A)	O	KOG3714	Meprin A metalloprotease
Z10_79972	Oplegnathus fasciatus Rb-NKEF mRNA for natural killer cell enhancing factor, complete cds	--	21.4	55	12	60	10	0.876	1.402	1.017	1.101	0.876	1.267	1.264	1.3	1.069	0.54	0.87	0.84	1.174	0.372	0.637	0.898	0.737	0.659	0.0197755	0.729	0.176767	1.105	0.444355	cytoplasm	K13279	PRDX1; peroxiredoxin 1 [EC:1.11.1.15]	map04146 Peroxisome; map05146 Amoebiasis	GO:0000122 negative regulation of transcription from RNA polymerase II promoter; GO:0000302 response to reactive oxygen species; GO:0006355 regulation of transcription, DNA-templated; GO:0006357 regulation of transcription from RNA polymerase II promoter; GO:0006950 response to stress; GO:0006979 response to oxidative stress; GO:0007275 multicellular organism development; GO:0007568 aging; GO:000…	GO:0005622 intracellular; GO:0005623 cell; GO:0005737 cytoplasm; GO:0044424 intracellular part; GO:0044464 cell part;	GO:0003824 catalytic activity; GO:0004601 peroxidase activity; GO:0008379 thioredoxin peroxidase activity; GO:0016209 antioxidant activity; GO:0016491 oxidoreductase activity; GO:0016684 oxidoreductase activity, acting on peroxide as acceptor; GO:0051920 peroxiredoxin activity;	PF00578; PF10417	AhpC/TSA family; C-terminal domain of 1-Cys peroxiredoxin	O	KOG0852	Alkyl hydroperoxide reductase, thiol specific antioxidant and related enzymes
Z10_78838	PREDICTED: Larimichthys crocea proteasome (prosome, macropain) subunit, alpha type, 1 (psma1), mRNA	--	28.9	48	13	40	13	1.071	0.935	1.037	0.954	0.98	1.073	1.067	1.076	1.079	1.021	0.995	0.966	0.999	0.739	0.907	1.039	0.971	0.927	0.170412	0.93	0.321019	1.003	0.954967	cytoplasm	K02725	PSMA1; 20S proteasome subunit alpha 6 [EC:3.4.25.1]	map03050 Proteasome	GO:0000003 reproduction; GO:0001703 gastrulation with mouth forming first; GO:0002682 regulation of immune system process; GO:0002683 negative regulation of immune system process; GO:0002861 regulation of inflammatory response to antigenic stimulus; GO:0002862 negative regulation of inflammatory response to antigenic stimulus; GO:0003006 developmental process involved in reproduction; GO:0006464 …	GO:0000502 proteasome complex; GO:0001673 male germ cell nucleus; GO:0005622 intracellular; GO:0005623 cell; GO:0005634 nucleus; GO:0005654 nucleoplasm; GO:0005737 cytoplasm; GO:0005813 centrosome; GO:0005815 microtubule organizing center; GO:0005829 cytosol; GO:0005839 proteasome core complex; GO:0005844 polysome; GO:0005856 cytoskeleton; GO:0015630 microtubule cytoskeleton; GO:0019773 proteasom…	GO:0001530 lipopolysaccharide binding; GO:0003676 nucleic acid binding; GO:0003723 RNA binding; GO:0005488 binding; GO:0005515 protein binding; GO:0008289 lipid binding; GO:0097159 organic cyclic compound binding; GO:0097367 carbohydrate derivative binding; GO:1901363 heterocyclic compound binding;	PF10584; PF00227	Proteasome subunit A N-terminal signature; Proteasome subunit	O	KOG0863	20S proteasome, regulatory subunit alpha type PSMA1/PRE5
Z10_61724	Gasterosteus aculeatus clone CGX74-D11 mRNA sequence	--	49.8	57	18	255	1	0.989	1.221	1.124	1.064	1.054	1.148	0.838	0.915	1.005	1.016	0.897	0.85	0.9	0.928	0.966	1.089	0.883	0.937	0.325163	1.016	0.770031	1.084	0.425525	cytoskeleton	K07374	TUBA; tubulin alpha	map04145 Phagosome; map04210 Apoptosis; map04530 Tight junction; map04540 Gap junction; map05130 Pathogenic Escherichia coli infection				PF00091; PF03953	Tubulin/FtsZ family, GTPase domain; Tubulin C-terminal domain	Z	KOG1376	Alpha tubulin
Z10_85554	Anoplopoma fimbria clone afim-evh-003-129 FK506-binding protein 1A putative mRNA, complete cds	--	11.6	32	3	9	3	1.036	0.962	0.906	0.986	0.939	1.067	1.001	0.977	1.024	1.202	0.931	0.976	0.924	0.988	0.98	1.126	0.931	1	0.931887	1.063	0.394296	1.063	0.0628934	cytoplasm	K09568	FKBP1; FK506-binding protein 1 [EC:5.2.1.8]					PF00254	FKBP-type peptidyl-prolyl cis-trans isomerase	O	KOG0544	FKBP-type peptidyl-prolyl cis-trans isomerase
Z10_66124	PREDICTED: Larimichthys crocea phosphomannomutase 2-like (LOC104917797), transcript variant X1, mRNA	--	27.3	41	10	25	9	0.725	1.17	1.152	0.968	1.008	1.153	1.139	1.406	0.972	0.747	0.997	0.947	1.027	0.852	0.831	0.765	0.986	0.871	0.16018	0.761	0.0349262	0.874	0.34213	cytoplasm	K17497	PMM; phosphomannomutase [EC:5.4.2.8]	map00051 Fructose and mannose metabolism; map00520 Amino sugar and nucleotide sugar metabolism; map01100 Metabolic pathways	GO:0001666 response to hypoxia; GO:0005975 carbohydrate metabolic process; GO:0005996 monosaccharide metabolic process; GO:0006013 mannose metabolic process; GO:0006139 nucleobase-containing compound metabolic process; GO:0006464 cellular protein modification process; GO:0006486 protein glycosylation; GO:0006487 protein N-linked glycosylation; GO:0006605 protein targeting; GO:0006725 cellular aro…	GO:0005622 intracellular; GO:0005623 cell; GO:0005634 nucleus; GO:0005737 cytoplasm; GO:0005829 cytosol; GO:0036477 somatodendritic compartment; GO:0043025 neuronal cell body; GO:0043226 organelle; GO:0043227 membrane-bounded organelle; GO:0043229 intracellular organelle; GO:0043231 intracellular membrane-bounded organelle; GO:0044297 cell body; GO:0044424 intracellular part; GO:0044444 cytoplasm…	GO:0003824 catalytic activity; GO:0004615 phosphomannomutase activity; GO:0016853 isomerase activity; GO:0016866 intramolecular transferase activity; GO:0016868 intramolecular transferase activity, phosphotransferases;			I	KOG3189	Phosphomannomutase
Z10_72063	Anoplopoma fimbria clone afim-evh-527-091 Stathmin putative mRNA, complete cds	--	16.9	12	1	1	1	0.893	0.918	1.035	1.083	1.045	0.84	0.869	1.001	0.925	0.977	0.77	1.234	1.05	0.81	1.38	1.17	0.862	1.117	0.304935	0.944	0.591287	0.845	0.0430521	nucleus	K04381	STMN1; stathmin	map04010 MAPK signaling pathway; map05206 MicroRNAs in cancer	GO:0000003 reproduction; GO:0000226 microtubule cytoskeleton organization; GO:0000278 mitotic cell cycle; GO:0000281 mitotic cytokinesis; GO:0000902 cell morphogenesis; GO:0000904 cell morphogenesis involved in differentiation; GO:0000910 cytokinesis; GO:0001667 ameboidal-type cell migration; GO:0002064 epithelial cell development; GO:0002065 columnar/cuboidal epithelial cell differentiation; GO:…	GO:0005622 intracellular; GO:0005623 cell; GO:0005737 cytoplasm; GO:0005829 cytosol; GO:0005856 cytoskeleton; GO:0005875 microtubule associated complex; GO:0015630 microtubule cytoskeleton; GO:0016020 membrane; GO:0031594 neuromuscular junction; GO:0032991 macromolecular complex; GO:0042995 cell projection; GO:0043005 neuron projection; GO:0043226 organelle; GO:0043228 non-membrane-bounded organe…	GO:0005488 binding; GO:0005515 protein binding; GO:0008017 microtubule binding; GO:0008092 cytoskeletal protein binding; GO:0015631 tubulin binding;			S	KOG1280	Uncharacterized conserved protein containing ZZ-type Zn-finger
Z10_72542	PREDICTED: Larimichthys crocea cordon-bleu WH2 repeat protein-like 1 (cobll1), mRNA	--	24.1	40	8	16	1	0.918	1.545	1.512	0.896	0.872	0.974	0.546	1.442	0.666	0.473	1.142	0.56	0.945	1.402	0.911	1.198	1.139	1.073	0.698006	0.847	0.681075	0.789	0.527517	cytoplasm				GO:0006996 organelle organization; GO:0007010 cytoskeleton organization; GO:0007015 actin filament organization; GO:0008154 actin polymerization or depolymerization; GO:0009987 cellular process; GO:0016043 cellular component organization; GO:0022607 cellular component assembly; GO:0030029 actin filament-based process; GO:0030036 actin cytoskeleton organization; GO:0030041 actin filament polymeriz…		GO:0003779 actin binding; GO:0003785 actin monomer binding; GO:0005488 binding; GO:0005515 protein binding; GO:0008092 cytoskeletal protein binding;			S	KOG3751	Growth factor receptor-bound proteins (GRB7, GRB10, GRB14)
Z10_71506	PREDICTED: Stegastes partitus coiled-coil domain containing 22 (ccdc22), mRNA	--	29.2	46	11	14	11	0.845	1.116	1	1.042	1.12	1.068	0.925	0.976	1.043	1.08	0.992	1.032	0.927	0.791	0.96	1.081	1.031	0.987	0.81504	0.99	0.836585	1.004	0.995914	cytoplasm	K23343	CCDC22; coiled-coil domain-containing protein 22		GO:0006355 regulation of transcription, DNA-templated; GO:0006464 cellular protein modification process; GO:0006807 nitrogen compound metabolic process; GO:0006810 transport; GO:0006873 cellular ion homeostasis; GO:0006875 cellular metal ion homeostasis; GO:0006878 cellular copper ion homeostasis; GO:0006892 post-Golgi vesicle-mediated transport; GO:0006893 Golgi to plasma membrane transport; GO:…	GO:0005622 intracellular; GO:0005623 cell; GO:0005634 nucleus; GO:0005654 nucleoplasm; GO:0005737 cytoplasm; GO:0005829 cytosol; GO:0031974 membrane-enclosed lumen; GO:0031981 nuclear lumen; GO:0043226 organelle; GO:0043227 membrane-bounded organelle; GO:0043229 intracellular organelle; GO:0043231 intracellular membrane-bounded organelle; GO:0043233 organelle lumen; GO:0044422 organelle part; GO:…	GO:0005488 binding; GO:0005515 protein binding; GO:0097602 cullin family protein binding;			S	KOG1937	Uncharacterized conserved protein
Z10_84104	Sparus aurata ATP synthase subunit b (ATP5F1) mRNA, complete cds	--	27.8	40	12	82	12	0.933	1.03	1.021	0.971	1.033	0.953	1.069	0.926	0.955	0.862	0.931	1.079	0.936	0.923	1.024	0.978	0.921	0.97	0.359183	0.947	0.277755	0.977	0.612886	mitochondria	K02127	ATPeF0B, ATP5F1, ATP4; F-type H+-transporting ATPase subunit b	map00190 Oxidative phosphorylation; map01100 Metabolic pathways; map04714 Thermogenesis; map05010 Alzheimer disease; map05012 Parkinson disease; map05016 Huntington disease	GO:0006091 generation of precursor metabolites and energy; GO:0006119 oxidative phosphorylation; GO:0006139 nucleobase-containing compound metabolic process; GO:0006163 purine nucleotide metabolic process; GO:0006164 purine nucleotide biosynthetic process; GO:0006725 cellular aromatic compound metabolic process; GO:0006753 nucleoside phosphate metabolic process; GO:0006754 ATP biosynthetic proces…	GO:0000276 mitochondrial proton-transporting ATP synthase complex, coupling factor F(o); GO:0005622 intracellular; GO:0005623 cell; GO:0005634 nucleus; GO:0005654 nucleoplasm; GO:0005737 cytoplasm; GO:0005739 mitochondrion; GO:0005740 mitochondrial envelope; GO:0005743 mitochondrial inner membrane; GO:0005753 mitochondrial proton-transporting ATP synthase complex; GO:0005759 mitochondrial matrix;…	GO:0005215 transporter activity; GO:0022857 transmembrane transporter activity;			C	KOG3976	Mitochondrial F1F0-ATP synthase, subunit b/ATP4
Z10_71938	PREDICTED: Larimichthys crocea homocysteine S-methyltransferase 1-like (LOC104936822), mRNA	--	33.6	31	6	7	6	0.806	1.395	1.106	1.14	1.003	1.183	1.046	1.158	0.95	0.807	1.034	0.866	0.85	0.716	0.806	0.956	0.955	0.811	0.0464649	0.845	0.120686	1.042	0.798788	cytoplasm,nucleus	K00547	mmuM, BHMT2; homocysteine S-methyltransferase [EC:2.1.1.10]	map00270 Cysteine and methionine metabolism; map01100 Metabolic pathways						E	KOG1579	Homocysteine S-methyltransferase
Z10_61323	PREDICTED: Larimichthys crocea tubulin beta-4B chain (LOC104935199), mRNA	--	29.1	56	13	149	1	1.013	0.923	1.013	1.082	0.835	0.982	0.858	0.921	1.185	1.317	0.97	0.872	0.985	0.901	0.987	0.939	1.042	0.984	0.784414	1.059	0.58962	1.077	0.37342	cytoplasm	K07375	TUBB; tubulin beta	map04145 Phagosome; map04540 Gap junction; map05130 Pathogenic Escherichia coli infection				PF03953	Tubulin C-terminal domain	Z	KOG1375	Beta tubulin
Z10_71907	PREDICTED: Larimichthys crocea transcription elongation factor B polypeptide 2-like (LOC104926891), transcript variant X1, mRNA	--	13.5	45	5	10	5	1.158	0.885	0.853	1.008	1.04	1.07	0.849	0.895	1.133	1.274	0.944	1.108	0.806	0.773	1.016	1.17	0.979	0.986	0.817057	1.054	0.716698	1.068	0.501681	cytoplasm	K03873	ELOB, TCEB2; elongin-B	map04066 HIF-1 signaling pathway; map04120 Ubiquitin mediated proteolysis; map05170 Human immunodeficiency virus 1 infection; map05200 Pathways in cancer; map05211 Renal cell carcinoma	GO:0001666 response to hypoxia; GO:0002009 morphogenesis of an epithelium; GO:0002164 larval development; GO:0002165 instar larval or pupal development; GO:0003002 regionalization; GO:0006139 nucleobase-containing compound metabolic process; GO:0006351 transcription, DNA-templated; GO:0006354 DNA-templated transcription, elongation; GO:0006355 regulation of transcription, DNA-templated; GO:000635…	GO:0000151 ubiquitin ligase complex; GO:0000153 cytoplasmic ubiquitin ligase complex; GO:0005622 intracellular; GO:0005623 cell; GO:0005634 nucleus; GO:0005654 nucleoplasm; GO:0005667 transcription factor complex; GO:0005737 cytoplasm; GO:0005829 cytosol; GO:0008023 transcription elongation factor complex; GO:0030891 VCB complex; GO:0031461 cullin-RING ubiquitin ligase complex; GO:0031462 Cul2-RI…	GO:0003712 transcription cofactor activity; GO:0003713 transcription coactivator activity; GO:0005488 binding; GO:0005515 protein binding; GO:0019899 enzyme binding; GO:0019904 protein domain specific binding; GO:0031625 ubiquitin protein ligase binding; GO:0044389 ubiquitin-like protein ligase binding; GO:0044877 macromolecular complex binding;	PF00240	Ubiquitin family	K	KOG4495	RNA polymerase II transcription elongation factor Elongin/SIII, subunit elongin B
Z10_71939	PREDICTED: Larimichthys crocea plasma membrane calcium-transporting ATPase 1-like (LOC104923708), transcript variant X2, mRNA	--	24.3	11	2	4	2	1.088	1.049	0.857	1.1	1.116	1.048	0.951	0.769	1.113	1.113	1.051	1.148	0.927	0.656	1	1.016	1.021	0.929	0.29771	1.063	0.647626	1.144	0.126606	plasma membrane	K05850	ATP2B; P-type Ca2+ transporter type 2B [EC:7.2.2.10]	map04020 Calcium signaling pathway; map04022 cGMP-PKG signaling pathway; map04024 cAMP signaling pathway; map04261 Adrenergic signaling in cardiomyocytes; map04925 Aldosterone synthesis and secretion; map04961 Endocrine and other factor-regulated calcium reabsorption; map04970 Salivary secretion; map04972 Pancreatic secretion; map04978 Mineral absorption	GO:0001654 eye development; GO:0003407 neural retina development; GO:0006810 transport; GO:0006811 ion transport; GO:0006812 cation transport; GO:0006816 calcium ion transport; GO:0006873 cellular ion homeostasis; GO:0006874 cellular calcium ion homeostasis; GO:0006875 cellular metal ion homeostasis; GO:0006950 response to stress; GO:0007154 cell communication; GO:0007275 multicellular organism d…	GO:0005622 intracellular; GO:0005623 cell; GO:0005634 nucleus; GO:0005886 plasma membrane; GO:0005887 integral component of plasma membrane; GO:0009898 cytoplasmic side of plasma membrane; GO:0016020 membrane; GO:0016021 integral component of membrane; GO:0016323 basolateral plasma membrane; GO:0016324 apical plasma membrane; GO:0030425 dendrite; GO:0031224 intrinsic component of membrane; GO:003…	GO:0003824 catalytic activity; GO:0005215 transporter activity; GO:0005388 calcium-transporting ATPase activity; GO:0005488 binding; GO:0005515 protein binding; GO:0008324 cation transmembrane transporter activity; GO:0015075 ion transmembrane transporter activity; GO:0015085 calcium ion transmembrane transporter activity; GO:0015318 inorganic solute uptake transmembrane transporter activity; GO:…	PF00690	Cation transporter/ATPase, N-terminus	P	KOG0204	Calcium transporting ATPase
Z10_68679	Anoplopoma fimbria clone afim-evh-508-090 Nuclear migration protein nudC putative mRNA, complete cds	--	14.8	14	3	5	1	1.207	0.875	0.83	0.896	1.151	0.974	0.735	0.826	1.276	1.384	0.914	0.874	0.739	1.055	1.186	1.083	0.973	1.08	0.506161	1.273	0.0999188	1.178	0.279574	nucleus				GO:0000003 reproduction; GO:0002119 nematode larval development; GO:0002164 larval development; GO:0006457 protein folding; GO:0006810 transport; GO:0007097 nuclear migration; GO:0007154 cell communication; GO:0007267 cell-cell signaling; GO:0007268 chemical synaptic transmission; GO:0007275 multicellular organism development; GO:0007338 single fertilization; GO:0007399 nervous system development…	GO:0005622 intracellular; GO:0005623 cell; GO:0005634 nucleus; GO:0005654 nucleoplasm; GO:0005737 cytoplasm; GO:0005794 Golgi apparatus; GO:0005829 cytosol; GO:0005856 cytoskeleton; GO:0012505 endomembrane system; GO:0031974 membrane-enclosed lumen; GO:0031981 nuclear lumen; GO:0043226 organelle; GO:0043227 membrane-bounded organelle; GO:0043228 non-membrane-bounded organelle; GO:0043229 intracel…	GO:0005488 binding; GO:0005515 protein binding; GO:0042802 identical protein binding; GO:0051082 unfolded protein binding;			T	KOG2265	Nuclear distribution protein NUDC
Z10_74635	PREDICTED: Larimichthys crocea mitochondrial ribosomal protein L19 (mrpl19), mRNA	--	9.6	11	1	1	1	1.127	0.956	0.952	0.975	1.04	0.81	0.902	0.867	0.949	0.942	0.984	1.306	0.957	1.307	0.947	0.979	0.989	1.073	0.294504	0.981	0.930709	0.915	0.476776	cytoplasm	K02884	RP-L19, MRPL19, rplS; large subunit ribosomal protein L19	map03010 Ribosome	GO:0006412 translation; GO:0006414 translational elongation; GO:0006415 translational termination; GO:0006518 peptide metabolic process; GO:0006807 nitrogen compound metabolic process; GO:0008152 metabolic process; GO:0009058 biosynthetic process; GO:0009059 macromolecule biosynthetic process; GO:0009987 cellular process; GO:0010467 gene expression; GO:0016043 cellular component organization; GO:…	GO:0000313 organellar ribosome; GO:0000315 organellar large ribosomal subunit; GO:0005622 intracellular; GO:0005623 cell; GO:0005634 nucleus; GO:0005635 nuclear envelope; GO:0005737 cytoplasm; GO:0005739 mitochondrion; GO:0005740 mitochondrial envelope; GO:0005743 mitochondrial inner membrane; GO:0005759 mitochondrial matrix; GO:0005761 mitochondrial ribosome; GO:0005762 mitochondrial large ribos…	GO:0003735 structural constituent of ribosome; GO:0005198 structural molecule activity;			J	KOG1698	Mitochondrial/chloroplast ribosomal protein L19
Z10_85264	PREDICTED: Notothenia coriiceps proproteinase E-like (LOC104959852), mRNA	--	25.8	62	10	24	10	0.262	0.271	0.311	0.398	1.233	0.6	0.31	0.251	0.607	0.304	0.917	0.748	0.344	8.433	0.322	0.366	3.263	4.173	0.23374	3.899	0.41791	0.934	0.973013	nucleus	K01345	CELA3; pancreatic endopeptidase E [EC:3.4.21.70]	map04972 Pancreatic secretion; map04974 Protein digestion and absorption	GO:0006066 alcohol metabolic process; GO:0006508 proteolysis; GO:0006629 lipid metabolic process; GO:0006807 nitrogen compound metabolic process; GO:0008152 metabolic process; GO:0008202 steroid metabolic process; GO:0008203 cholesterol metabolic process; GO:0016125 sterol metabolic process; GO:0019538 protein metabolic process; GO:0043170 macromolecule metabolic process; GO:0044238 primary metab…	GO:0005576 extracellular region; GO:0005615 extracellular space; GO:0044421 extracellular region part;	GO:0003824 catalytic activity; GO:0004175 endopeptidase activity; GO:0004252 serine-type endopeptidase activity; GO:0008233 peptidase activity; GO:0008236 serine-type peptidase activity; GO:0016787 hydrolase activity; GO:0017171 serine hydrolase activity; GO:0070011 peptidase activity, acting on L-amino acid peptides;	PF00089	Trypsin	O	KOG3627	Trypsin
Z10_83758	PREDICTED: Larimichthys crocea high choriolytic enzyme 1-like (LOC104938433), mRNA	--	22.9	38	7	11	7	0.525	0.395	0.386	0.471	1.432	0.676	0.256	0.437	0.856	0.723	0.804	0.556	0.436	5.173	1.91	0.556	2.051	2.975	0.0604236	3.429	0.122414	1.153	0.76036	cytoplasm	K18543	HCE; choriolysin H [EC:3.4.24.67]					PF01400	Astacin (Peptidase family M12A)	O	KOG3714	Meprin A metalloprotease
Z10_70742	Lateolabrax japonicus putative F-type lectin mRNA, complete cds	--	31.1	42	9	11	9	1.433	0.868	0.674	0.908	1.181	0.859	0.732	0.649	0.952	2.193	1.136	1.17	0.588	0.765	0.859	0.912	1.124	1.138	0.719963	1.312	0.428988	1.154	0.418714	cytoplasm							PF00754	F5/8 type C domain
Z10_66406	PREDICTED: Notothenia coriiceps surfactant protein B (sftpb), mRNA	--	39.7	4	1	1	1																								extracellular	K12382	PSAP, SGP1; saposin	map04142 Lysosome				PF05184	Saposin-like type B, region 1	GI	KOG1340	Prosaposin
Z10_76481	PREDICTED: Larimichthys crocea COMM domain containing 10 (commd10), mRNA	--	22.6	25	4	6	4	0.85	0.973	1.154	0.979	1.012	0.946	1.068	1.093	1.042	1.446	0.937	0.958	0.897	0.609	0.94	1.053	0.972	1.009	0.885329	0.922	0.517335	0.914	0.18003	cytoplasm,nucleus	K22566	COMMD10; COMM domain containing 10					PF07258	HCaRG protein
Z10_84298	Anoplopoma fimbria clone afim-evh-501-362 Pre-mRNA branch site protein p14 putative mRNA, complete cds	--	10.2	30	2	5	2	1.058	0.738	0.882	0.974	1.114	0.878	0.838	0.876	1.144	1.136	1.118	1.063	0.928	0.954	1.138	1.162	1.273	1.149	0.0643241	1.147	0.0734697	0.998	0.93587	nucleus	K12833	SF3B14; pre-mRNA branch site protein p14	map03040 Spliceosome	GO:0000375 RNA splicing, via transesterification reactions; GO:0000377 RNA splicing, via transesterification reactions with bulged adenosine as nucleophile; GO:0000398 mRNA splicing, via spliceosome; GO:0001701 in utero embryonic development; GO:0001824 blastocyst development; GO:0001825 blastocyst formation; GO:0006139 nucleobase-containing compound metabolic process; GO:0006396 RNA processing; …	GO:0005622 intracellular; GO:0005623 cell; GO:0005634 nucleus; GO:0005654 nucleoplasm; GO:0005681 spliceosomal complex; GO:0005684 U2-type spliceosomal complex; GO:0005686 U2 snRNP; GO:0005689 U12-type spliceosomal complex; GO:0030532 small nuclear ribonucleoprotein complex; GO:0031974 membrane-enclosed lumen; GO:0031981 nuclear lumen; GO:0032991 macromolecular complex; GO:0043226 organelle; GO:0…	GO:0003676 nucleic acid binding; GO:0003723 RNA binding; GO:0003729 mRNA binding; GO:0005488 binding; GO:0097159 organic cyclic compound binding; GO:1901363 heterocyclic compound binding;	PF00076	RNA recognition motif. (a.k.a. RRM, RBD, or RNP domain)	A	KOG0114	Predicted RNA-binding protein (RRM superfamily)
Z10_82891	Seriola lalandi 2-Cys peroxiredoxin 4 (PRDX) mRNA, complete cds	--	21.5	64	8	31	7	0.836	0.758	0.744	0.839	1.149	1.028	0.746	0.747	1.056	0.861	0.896	0.835	0.672	2.591	1.306	0.98	1.149	1.377	0.22848	1.558	0.210799	1.131	0.251546	cytoplasm	K03386	PRDX2_4, ahpC; peroxiredoxin (alkyl hydroperoxide reductase subunit C) [EC:1.11.1.15]	map04214 Apoptosis - fly	GO:0000003 reproduction; GO:0001775 cell activation; GO:0002252 immune effector process; GO:0002263 cell activation involved in immune response; GO:0002274 myeloid leukocyte activation; GO:0002275 myeloid cell activation involved in immune response; GO:0002283 neutrophil activation involved in immune response; GO:0002366 leukocyte activation involved in immune response; GO:0002376 immune system p…	GO:0005576 extracellular region; GO:0005615 extracellular space; GO:0005622 intracellular; GO:0005623 cell; GO:0005737 cytoplasm; GO:0005783 endoplasmic reticulum; GO:0005790 smooth endoplasmic reticulum; GO:0005829 cytosol; GO:0012505 endomembrane system; GO:0030141 secretory granule; GO:0031410 cytoplasmic vesicle; GO:0031974 membrane-enclosed lumen; GO:0031982 vesicle; GO:0031983 vesicle lumen…	GO:0003824 catalytic activity; GO:0004601 peroxidase activity; GO:0005488 binding; GO:0005515 protein binding; GO:0008379 thioredoxin peroxidase activity; GO:0016209 antioxidant activity; GO:0016491 oxidoreductase activity; GO:0016684 oxidoreductase activity, acting on peroxide as acceptor; GO:0042802 identical protein binding; GO:0042803 protein homodimerization activity; GO:0046983 protein dime…	PF00578; PF10417	AhpC/TSA family; C-terminal domain of 1-Cys peroxiredoxin	O	KOG0852	Alkyl hydroperoxide reductase, thiol specific antioxidant and related enzymes
Z10_85693	PREDICTED: Larimichthys crocea ATP synthase, H+ transporting, mitochondrial F1 complex, O subunit (atp5o), mRNA	--	21.7	72	12	98	12	0.904	1.017	1.025	0.92	1.13	0.973	1.108	0.932	0.905	0.762	1.027	1.191	1.025	1.042	0.958	0.985	1.017	1.019	0.797422	0.943	0.506012	0.926	0.300499	mitochondria	K02137	ATPeF0O, ATP5O, ATP5; F-type H+-transporting ATPase subunit O	map00190 Oxidative phosphorylation; map01100 Metabolic pathways; map04714 Thermogenesis; map05010 Alzheimer disease; map05012 Parkinson disease; map05016 Huntington disease	GO:0006091 generation of precursor metabolites and energy; GO:0006119 oxidative phosphorylation; GO:0006139 nucleobase-containing compound metabolic process; GO:0006163 purine nucleotide metabolic process; GO:0006164 purine nucleotide biosynthetic process; GO:0006725 cellular aromatic compound metabolic process; GO:0006753 nucleoside phosphate metabolic process; GO:0006754 ATP biosynthetic proces…	GO:0000275 mitochondrial proton-transporting ATP synthase complex, catalytic core F(1); GO:0000276 mitochondrial proton-transporting ATP synthase complex, coupling factor F(o); GO:0005622 intracellular; GO:0005623 cell; GO:0005737 cytoplasm; GO:0005739 mitochondrion; GO:0005740 mitochondrial envelope; GO:0005743 mitochondrial inner membrane; GO:0005753 mitochondrial proton-transporting ATP syntha…	GO:0003824 catalytic activity; GO:0005215 transporter activity; GO:0005488 binding; GO:0005496 steroid binding; GO:0008144 drug binding; GO:0008289 lipid binding; GO:0016462 pyrophosphatase activity; GO:0016787 hydrolase activity; GO:0016817 hydrolase activity, acting on acid anhydrides; GO:0016818 hydrolase activity, acting on acid anhydrides, in phosphorus-containing anhydrides; GO:0016887 ATPa…			C	KOG1662	Mitochondrial F1F0-ATP synthase, subunit OSCP/ATP5
Z10_60650	PREDICTED: Notothenia coriiceps filamin-binding LIM protein 1-like (LOC104949010), mRNA	--	37.3	17	5	5	5	1.004	0.819	0.779	1.033	0.912	1.108	0.733	0.671	1.232	1.471	1.02	0.979	0.703	1.236	1.173	1.197	1.197	1.115	0.43061	1.361	0.0974484	1.22	0.192691	nucleus				GO:0007155 cell adhesion; GO:0009987 cellular process; GO:0016043 cellular component organization; GO:0022607 cellular component assembly; GO:0022610 biological adhesion; GO:0033623 regulation of integrin activation; GO:0034329 cell junction assembly; GO:0034330 cell junction organization; GO:0043254 regulation of protein complex assembly; GO:0044085 cellular component biogenesis; GO:0044087 regu…	GO:0001650 fibrillar center; GO:0001725 stress fiber; GO:0005622 intracellular; GO:0005623 cell; GO:0005634 nucleus; GO:0005730 nucleolus; GO:0005737 cytoplasm; GO:0005829 cytosol; GO:0005856 cytoskeleton; GO:0005912 adherens junction; GO:0005924 cell-substrate adherens junction; GO:0005925 focal adhesion; GO:0005938 cell cortex; GO:0015629 actin cytoskeleton; GO:0030054 cell junction; GO:0030055…	GO:0005488 binding; GO:0005515 protein binding; GO:0008092 cytoskeletal protein binding; GO:0031005 filamin binding;	PF00412	LIM domain	T	KOG1704	FOG: LIM domain
Z10_64426	PREDICTED: Stegastes partitus creatine kinase U-type, mitochondrial-like (LOC103366310), mRNA	--	22.6	38	7	35	7	1.036	0.741	1.03	1.17	1.528	1.237	1.056	0.761	0.892	0.577	1.361	1.142	0.907	0.46	0.68	1.001	1.441	0.911	0.425202	0.952	0.681049	1.045	0.756049	cytoplasm	K00933	E2.7.3.2; creatine kinase [EC:2.7.3.2]	map00330 Arginine and proline metabolism; map01100 Metabolic pathways	GO:0001655 urogenital system development; GO:0001822 kidney development; GO:0006082 organic acid metabolic process; GO:0006520 cellular amino acid metabolic process; GO:0006575 cellular modified amino acid metabolic process; GO:0006600 creatine metabolic process; GO:0006793 phosphorus metabolic process; GO:0006796 phosphate-containing compound metabolic process; GO:0006807 nitrogen compound metab…	GO:0005622 intracellular; GO:0005623 cell; GO:0005737 cytoplasm; GO:0005739 mitochondrion; GO:0005740 mitochondrial envelope; GO:0005743 mitochondrial inner membrane; GO:0016020 membrane; GO:0019866 organelle inner membrane; GO:0031090 organelle membrane; GO:0031966 mitochondrial membrane; GO:0031967 organelle envelope; GO:0031975 envelope; GO:0036477 somatodendritic compartment; GO:0043025 neuro…	GO:0003824 catalytic activity; GO:0004111 creatine kinase activity; GO:0005488 binding; GO:0005515 protein binding; GO:0016301 kinase activity; GO:0016740 transferase activity; GO:0016772 transferase activity, transferring phosphorus-containing groups; GO:0016775 phosphotransferase activity, nitrogenous group as acceptor; GO:0042802 identical protein binding; GO:0042803 protein homodimerization a…	PF00217	ATP:guanido phosphotransferase, C-terminal catalytic domain	C	KOG3581	Creatine kinases
Z10_85862	PREDICTED: Larimichthys crocea ribosomal protein L7 (rpl7), mRNA	--	28.4	33	9	24	9	0.691	0.768	0.818	0.713	1.065	0.841	0.908	1.15	0.907	1.053	0.777	1.337	0.839	2.063	1.091	0.8	0.985	1.365	0.096788	0.997	0.868897	0.73	0.0396133	cytoplasm	K02937	RP-L7e, RPL7; large subunit ribosomal protein L7e	map03010 Ribosome	GO:0000184 nuclear-transcribed mRNA catabolic process, nonsense-mediated decay; GO:0000463 maturation of LSU-rRNA from tricistronic rRNA transcript (SSU-rRNA, 5.8S rRNA, LSU-rRNA); GO:0000470 maturation of LSU-rRNA; GO:0000956 nuclear-transcribed mRNA catabolic process; GO:0001889 liver development; GO:0002181 cytoplasmic translation; GO:0006139 nucleobase-containing compound metabolic process; G…	GO:0005622 intracellular; GO:0005623 cell; GO:0005737 cytoplasm; GO:0005829 cytosol; GO:0005840 ribosome; GO:0005844 polysome; GO:0015934 large ribosomal subunit; GO:0022625 cytosolic large ribosomal subunit; GO:0022626 cytosolic ribosome; GO:0030016 myofibril; GO:0030017 sarcomere; GO:0031672 A band; GO:0032991 macromolecular complex; GO:0043226 organelle; GO:0043228 non-membrane-bounded organel…	GO:0003676 nucleic acid binding; GO:0003677 DNA binding; GO:0003723 RNA binding; GO:0003729 mRNA binding; GO:0003735 structural constituent of ribosome; GO:0005198 structural molecule activity; GO:0005488 binding; GO:0005515 protein binding; GO:0008097 5S rRNA binding; GO:0019843 rRNA binding; GO:0042802 identical protein binding; GO:0042803 protein homodimerization activity; GO:0046983 protein d…	PF08079; PF00327	Ribosomal L30 N-terminal domain; Ribosomal protein L30p/L7e	J	KOG3184	60S ribosomal protein L7
Z10_75490	Anoplopoma fimbria clone afim-evh-011-253 Coatomer subunit epsilon putative mRNA, complete cds	--	28.1	28	9	16	9	0.941	0.817	0.962	0.95	1.057	0.974	0.89	0.94	0.958	1.035	0.925	1.286	0.98	1.372	1.011	1.071	1.048	1.155	0.033417	1.002	0.959407	0.867	0.125502	cytoplasm	K17268	COPE; coatomer subunit epsilon		GO:0006810 transport; GO:0006888 ER to Golgi vesicle-mediated transport; GO:0006890 retrograde vesicle-mediated transport, Golgi to ER; GO:0006891 intra-Golgi vesicle-mediated transport; GO:0016192 vesicle-mediated transport; GO:0046907 intracellular transport; GO:0048193 Golgi vesicle transport; GO:0051179 localization; GO:0051234 establishment of localization; GO:0051641 cellular localization; …	GO:0000139 Golgi membrane; GO:0005622 intracellular; GO:0005623 cell; GO:0005634 nucleus; GO:0005654 nucleoplasm; GO:0005737 cytoplasm; GO:0005783 endoplasmic reticulum; GO:0005789 endoplasmic reticulum membrane; GO:0005794 Golgi apparatus; GO:0005798 Golgi-associated vesicle; GO:0005829 cytosol; GO:0012505 endomembrane system; GO:0012506 vesicle membrane; GO:0016020 membrane; GO:0030117 membrane…				U	KOG3081	Vesicle coat complex COPI, epsilon subunit
Z10_82797	PREDICTED: Larimichthys crocea t-complex 1 (tcp1), mRNA	--	26.2	48	11	30	1	0.928	0.909	0.832	0.944	0.937	0.98	0.689	0.728	1.386	2.055	0.826	0.804	0.599	1.229	1.102	1.051	0.981	1.145	0.61141	1.414	0.249048	1.234	0.203325	cytoplasm	K09493	CCT1, TCP1; T-complex protein 1 subunit alpha		GO:0000003 reproduction; GO:0003006 developmental process involved in reproduction; GO:0006403 RNA localization; GO:0006457 protein folding; GO:0006458 'de novo' protein folding; GO:0006810 transport; GO:0007021 tubulin complex assembly; GO:0007154 cell communication; GO:0007165 signal transduction; GO:0007166 cell surface receptor signaling pathway; GO:0007276 gamete generation; GO:0007281 germ …	GO:0000228 nuclear chromosome; GO:0000242 pericentriolar material; GO:0000785 chromatin; GO:0000790 nuclear chromatin; GO:0000792 heterochromatin; GO:0001669 acrosomal vesicle; GO:0002199 zona pellucida receptor complex; GO:0005622 intracellular; GO:0005623 cell; GO:0005634 nucleus; GO:0005694 chromosome; GO:0005720 nuclear heterochromatin; GO:0005737 cytoplasm; GO:0005794 Golgi apparatus; GO:000…	GO:0005488 binding; GO:0005515 protein binding; GO:0019899 enzyme binding; GO:0031625 ubiquitin protein ligase binding; GO:0044183 protein binding involved in protein folding; GO:0044389 ubiquitin-like protein ligase binding; GO:0051082 unfolded protein binding;			O	KOG0360	Chaperonin complex component, TCP-1 alpha subunit (CCT1)
Z10_68954	PREDICTED: Larimichthys crocea sterol carrier protein 2 (scp2), mRNA	--	7.6	54	3	9	1	1.213	1.016	1.453	0.945	0.747	1.086	1.182	1.009	0.899	0.483	0.831	0.994	1.955	0.441	0.972	0.774	0.731	0.838	0.198791	0.769	0.269845	0.917	0.504774	cytoplasm	K08764	SCP2, SCPX; sterol carrier protein 2 [EC:2.3.1.176]	map00120 Primary bile acid biosynthesis; map01040 Biosynthesis of unsaturated fatty acids; map01100 Metabolic pathways; map01212 Fatty acid metabolism; map03320 PPAR signaling pathway; map04146 Peroxisome	GO:0000038 very long-chain fatty acid metabolic process; GO:0001676 long-chain fatty acid metabolic process; GO:0002119 nematode larval development; GO:0002164 larval development; GO:0003008 system process; GO:0006066 alcohol metabolic process; GO:0006082 organic acid metabolic process; GO:0006139 nucleobase-containing compound metabolic process; GO:0006163 purine nucleotide metabolic process; GO…	GO:0005622 intracellular; GO:0005623 cell; GO:0005634 nucleus; GO:0005654 nucleoplasm; GO:0005737 cytoplasm; GO:0005739 mitochondrion; GO:0005740 mitochondrial envelope; GO:0005741 mitochondrial outer membrane; GO:0005777 peroxisome; GO:0005782 peroxisomal matrix; GO:0005783 endoplasmic reticulum; GO:0005829 cytosol; GO:0012505 endomembrane system; GO:0016020 membrane; GO:0019867 outer membrane; …	GO:0000062 fatty-acyl-CoA binding; GO:0000166 nucleotide binding; GO:0003824 catalytic activity; GO:0003988 acetyl-CoA C-acyltransferase activity; GO:0005102 receptor binding; GO:0005215 transporter activity; GO:0005319 lipid transporter activity; GO:0005488 binding; GO:0005496 steroid binding; GO:0005504 fatty acid binding; GO:0005515 protein binding; GO:0005548 phospholipid transporter activity…	PF02803	Thiolase, C-terminal domain	I	KOG4170	2-enoyl-CoA hydratase/3-hydroxyacyl-CoA dehydrogenase/Peroxisomal 3-ketoacyl-CoA-thiolase, sterol-binding domain and related enzymes
Z10_80615	Anoplopoma fimbria clone afim-evh-502-159 Low choriolytic enzyme precursor putative mRNA, complete cds	--	27.7	40	8	21	4	0.709	0.668	0.774	1.064	1.422	0.808	0.573	0.618	0.807	0.859	2.671	1.284	0.627	0.508	0.797	0.878	4.109	1.437	0.354867	1.243	0.750566	0.865	0.560221	cytoskeleton							PF01400	Astacin (Peptidase family M12A)	O	KOG3714	Meprin A metalloprotease
Z10_78125	PREDICTED: Larimichthys crocea arylamine N-acetyltransferase, pineal gland isozyme NAT-10-like (LOC104920761), mRNA	--	26.6	35	7	9	7	0.836	1.212	1.017	1.054	1.056	1.053	0.993	1.144	0.858	0.932	0.907	0.8	0.89	1.046	0.991	0.86	0.895	0.954	0.510616	0.967	0.756953	1.014	0.881179	cytoplasm	K00622	nat; arylamine N-acetyltransferase [EC:2.3.1.5]	map00232 Caffeine metabolism; map00983 Drug metabolism - other enzymes; map01100 Metabolic pathways; map05204 Chemical carcinogenesis	GO:0001101 response to acid chemical; GO:0001666 response to hypoxia; GO:0001889 liver development; GO:0002237 response to molecule of bacterial origin; GO:0003333 amino acid transmembrane transport; GO:0006805 xenobiotic metabolic process; GO:0006810 transport; GO:0006811 ion transport; GO:0006820 anion transport; GO:0006865 amino acid transport; GO:0006950 response to stress; GO:0007275 multice…	GO:0005622 intracellular; GO:0005623 cell; GO:0005737 cytoplasm; GO:0005829 cytosol; GO:0005886 plasma membrane; GO:0016020 membrane; GO:0044424 intracellular part; GO:0044444 cytoplasmic part; GO:0044464 cell part; GO:0071944 cell periphery;	GO:0003824 catalytic activity; GO:0004060 arylamine N-acetyltransferase activity; GO:0005215 transporter activity; GO:0005342 organic acid transmembrane transporter activity; GO:0008080 N-acetyltransferase activity; GO:0008509 anion transmembrane transporter activity; GO:0008514 organic anion transmembrane transporter activity; GO:0015075 ion transmembrane transporter activity; GO:0015171 amino a…
Z10_76604	PREDICTED: Larimichthys crocea penta-EF-hand domain containing 1 (pef1), mRNA	--	11.2	23	2	3	2	1.146	0.81	0.901	1.116	0.94	1.003	0.768	0.875	1.146	1.246	1.115	0.958	0.894	1.078	0.951	1.054	1.228	1.042	0.571648	1.141	0.110995	1.095	0.493736	cytoplasm,nucleus				GO:0001837 epithelial to mesenchymal transition; GO:0006508 proteolysis; GO:0006807 nitrogen compound metabolic process; GO:0006810 transport; GO:0006888 ER to Golgi vesicle-mediated transport; GO:0006900 membrane budding; GO:0006901 vesicle coating; GO:0006903 vesicle targeting; GO:0006996 organelle organization; GO:0007275 multicellular organism development; GO:0008152 metabolic process; GO:000…	GO:0005622 intracellular; GO:0005623 cell; GO:0005737 cytoplasm; GO:0005798 Golgi-associated vesicle; GO:0012505 endomembrane system; GO:0012506 vesicle membrane; GO:0012507 ER to Golgi transport vesicle membrane; GO:0016020 membrane; GO:0030117 membrane coat; GO:0030120 vesicle coat; GO:0030127 COPII vesicle coat; GO:0030133 transport vesicle; GO:0030134 ER to Golgi transport vesicle; GO:0030135…	GO:0003824 catalytic activity; GO:0004175 endopeptidase activity; GO:0004197 cysteine-type endopeptidase activity; GO:0004198 calcium-dependent cysteine-type endopeptidase activity; GO:0005488 binding; GO:0005509 calcium ion binding; GO:0005515 protein binding; GO:0008233 peptidase activity; GO:0008234 cysteine-type peptidase activity; GO:0016787 hydrolase activity; GO:0043167 ion binding; GO:004…	PF13405	EF-hand domain	T	KOG0037	Ca2+-binding protein, EF-Hand protein superfamily
Z10_72322	PREDICTED: Larimichthys crocea dehydrogenase/reductase (SDR family) member 2 (dhrs2), mRNA	--	26.3	53	10	45	10	0.924	0.946	1.141	1.009	1.114	1.002	1.07	0.831	0.991	0.569	1.202	1.075	1.043	0.9	0.944	1.026	1.227	0.981	0.692899	0.956	0.718871	0.975	0.815016	cytoplasm,nucleus	K11147	DHRS4; dehydrogenase/reductase SDR family member 4 [EC:1.1.-.-]	map00830 Retinol metabolism; map01100 Metabolic pathways; map04146 Peroxisome	GO:0001523 retinoid metabolic process; GO:0006066 alcohol metabolic process; GO:0006081 cellular aldehyde metabolic process; GO:0006605 protein targeting; GO:0006625 protein targeting to peroxisome; GO:0006629 lipid metabolic process; GO:0006720 isoprenoid metabolic process; GO:0006721 terpenoid metabolic process; GO:0006810 transport; GO:0006886 intracellular protein transport; GO:0006996 organe…	GO:0005622 intracellular; GO:0005623 cell; GO:0005634 nucleus; GO:0005737 cytoplasm; GO:0005739 mitochondrion; GO:0005777 peroxisome; GO:0005778 peroxisomal membrane; GO:0005782 peroxisomal matrix; GO:0005783 endoplasmic reticulum; GO:0005789 endoplasmic reticulum membrane; GO:0005829 cytosol; GO:0012505 endomembrane system; GO:0016020 membrane; GO:0031090 organelle membrane; GO:0031903 microbody…	GO:0000253 3-keto sterol reductase activity; GO:0001758 retinal dehydrogenase activity; GO:0003824 catalytic activity; GO:0004033 aldo-keto reductase (NADP) activity; GO:0004090 carbonyl reductase (NADPH) activity; GO:0005102 receptor binding; GO:0005488 binding; GO:0005515 protein binding; GO:0008106 alcohol dehydrogenase (NADP+) activity; GO:0016491 oxidoreductase activity; GO:0016614 oxidoredu…	PF13561	Enoyl-(Acyl carrier protein) reductase	Q	KOG0725	Reductases with broad range of substrate specificities
Z10_84968	Perca flavescens basic transcription factor 3 type I mRNA, complete cds	--	19	56	6	11	3	0.99	0.817	0.845	0.82	1.11	0.927	0.67	0.891	1.162	1.543	0.931	0.862	0.744	1.4	1.198	1.022	1.128	1.265	0.097469	1.311	0.135448	1.037	0.856197	nucleus	K01527	EGD1, BTF3; nascent polypeptide-associated complex subunit beta	map04214 Apoptosis - fly	GO:0000003 reproduction; GO:0000578 embryonic axis specification; GO:0001700 embryonic development via the syncytial blastoderm; GO:0003002 regionalization; GO:0003006 developmental process involved in reproduction; GO:0006403 RNA localization; GO:0006457 protein folding; GO:0006458 'de novo' protein folding; GO:0006605 protein targeting; GO:0006612 protein targeting to membrane; GO:0006613 cotra…	GO:0005622 intracellular; GO:0005623 cell; GO:0005634 nucleus; GO:0005737 cytoplasm; GO:0005739 mitochondrion; GO:0005829 cytosol; GO:0005840 ribosome; GO:0005844 polysome; GO:0005854 nascent polypeptide-associated complex; GO:0030014 CCR4-NOT complex; GO:0030015 CCR4-NOT core complex; GO:0032991 macromolecular complex; GO:0042788 polysomal ribosome; GO:0043226 organelle; GO:0043227 membrane-boun…	GO:0005215 transporter activity; GO:0005488 binding; GO:0005515 protein binding; GO:0008565 protein transporter activity; GO:0051082 unfolded protein binding;			K	KOG2240	RNA polymerase II general transcription factor BTF3 and related proteins
Z10_84816	Anoplopoma fimbria clone afim-evh-513-157 Thioredoxin domain-containing protein 17 putative mRNA, complete cds	--	13.1	70	9	25	9	0.952	1.287	1.088	1.215	0.986	1.472	1.134	1.119	1.05	0.512	1.224	0.847	0.96	0.546	0.761	0.842	1.089	0.703	0.0210556	0.818	0.268334	1.164	0.211135	extracellular				GO:0007154 cell communication; GO:0007165 signal transduction; GO:0007166 cell surface receptor signaling pathway; GO:0008152 metabolic process; GO:0009636 response to toxic substance; GO:0009987 cellular process; GO:0010033 response to organic substance; GO:0019221 cytokine-mediated signaling pathway; GO:0023052 signaling; GO:0033209 tumor necrosis factor-mediated signaling pathway; GO:0034097 r…	GO:0005622 intracellular; GO:0005623 cell; GO:0005737 cytoplasm; GO:0005829 cytosol; GO:0044424 intracellular part; GO:0044444 cytoplasmic part; GO:0044464 cell part;	GO:0003824 catalytic activity; GO:0004601 peroxidase activity; GO:0015036 disulfide oxidoreductase activity; GO:0016209 antioxidant activity; GO:0016491 oxidoreductase activity; GO:0016651 oxidoreductase activity, acting on NAD(P)H; GO:0016667 oxidoreductase activity, acting on a sulfur group of donors; GO:0016668 oxidoreductase activity, acting on a sulfur group of donors, NAD(P) as acceptor; GO…			S	KOG3425	Uncharacterized conserved protein
Z10_51467	PREDICTED: Larimichthys crocea aldose reductase-like (LOC104932147), mRNA	--	32.7	49	12	22	3	1.084	0.532	0.734	1.095	0.854	0.953	0.662	0.554	1.374	1.312	1.31	0.981	0.67	0.7	1.32	1.339	1.725	1.129	0.506208	1.418	0.159139	1.256	0.414549	cytoplasm	K00011	AKR1B; aldehyde reductase [EC:1.1.1.21]	map00040 Pentose and glucuronate interconversions; map00051 Fructose and mannose metabolism; map00052 Galactose metabolism; map00561 Glycerolipid metabolism; map00790 Folate biosynthesis; map01100 Metabolic pathways				PF00248	Aldo/keto reductase family	S	KOG1577	Aldo/keto reductase family proteins
Z10_82395	PREDICTED: Larimichthys crocea capping protein (actin filament) muscle Z-line, alpha 1 (capza1), mRNA	--	32.8	57	10	26	9	1.173	0.891	0.886	0.901	0.959	0.982	0.878	0.865	1.174	1.285	1.045	0.977	0.753	0.933	1.116	1.035	1.066	1.018	0.869698	1.12	0.341166	1.1	0.331376	cytoplasm	K10364	CAPZA; capping protein (actin filament) muscle Z-line, alpha	map04144 Endocytosis	GO:0000003 reproduction; GO:0000902 cell morphogenesis; GO:0001709 cell fate determination; GO:0001932 regulation of protein phosphorylation; GO:0001933 negative regulation of protein phosphorylation; GO:0002376 immune system process; GO:0002478 antigen processing and presentation of exogenous peptide antigen; GO:0002495 antigen processing and presentation of peptide antigen via MHC class II; GO:…	GO:0005576 extracellular region; GO:0005622 intracellular; GO:0005623 cell; GO:0005737 cytoplasm; GO:0005829 cytosol; GO:0005856 cytoskeleton; GO:0005869 dynactin complex; GO:0005875 microtubule associated complex; GO:0005886 plasma membrane; GO:0005903 brush border; GO:0005911 cell-cell junction; GO:0005938 cell cortex; GO:0008290 F-actin capping protein complex; GO:0015629 actin cytoskeleton; G…	GO:0003779 actin binding; GO:0005488 binding; GO:0005515 protein binding; GO:0008092 cytoskeletal protein binding; GO:0046982 protein heterodimerization activity; GO:0046983 protein dimerization activity;			Z	KOG0836	F-actin capping protein, alpha subunit
Z10_70207	PREDICTED: Larimichthys crocea trafficking protein particle complex 3 (trappc3), mRNA	--	16.2	28	5	7	5	1.077	0.997	0.926	1.107	0.799	1.038	1.067	0.959	1.092	1.085	1.026	0.954	1.082	0.766	0.984	0.888	0.98	0.891	0.0636785	1.001	0.931664	1.123	0.00183281	cytoplasm	K20302	TRAPPC3, BET3; trafficking protein particle complex subunit 3		GO:0002790 peptide secretion; GO:0006403 RNA localization; GO:0006810 transport; GO:0006888 ER to Golgi vesicle-mediated transport; GO:0006891 intra-Golgi vesicle-mediated transport; GO:0007275 multicellular organism development; GO:0008104 protein localization; GO:0009306 protein secretion; GO:0009987 cellular process; GO:0015031 protein transport; GO:0015833 peptide transport; GO:0015931 nucleo…	GO:0000139 Golgi membrane; GO:0005622 intracellular; GO:0005623 cell; GO:0005737 cytoplasm; GO:0005794 Golgi apparatus; GO:0005829 cytosol; GO:0012505 endomembrane system; GO:0016020 membrane; GO:0030008 TRAPP complex; GO:0031090 organelle membrane; GO:0031984 organelle subcompartment; GO:0032991 macromolecular complex; GO:0043226 organelle; GO:0043227 membrane-bounded organelle; GO:0043229 intra…	GO:0005488 binding; GO:0005515 protein binding;			U	KOG3330	Transport protein particle (TRAPP) complex subunit
Z10_78622	PREDICTED: Larimichthys crocea peroxisomal membrane protein 2, 22kDa (pxmp2), mRNA	--	22.4	20	5	12	5	0.767	1.001	1.216	0.923	0.943	0.841	1.512	1.211	0.856	0.57	1.128	1.2	1.731	0.368	0.862	0.898	1.032	0.944	0.572132	0.768	0.254008	0.813	0.149873	cytoplasm	K13347	PXMP2, PMP22; peroxisomal membrane protein 2	map04146 Peroxisome	GO:0006810 transport; GO:0006811 ion transport; GO:0006820 anion transport; GO:0015711 organic anion transport; GO:0015849 organic acid transport; GO:0046942 carboxylic acid transport; GO:0051179 localization; GO:0051234 establishment of localization; GO:0055085 transmembrane transport; GO:0071702 organic substance transport;	GO:0005622 intracellular; GO:0005623 cell; GO:0005737 cytoplasm; GO:0005777 peroxisome; GO:0005778 peroxisomal membrane; GO:0005779 integral component of peroxisomal membrane; GO:0016020 membrane; GO:0016021 integral component of membrane; GO:0031090 organelle membrane; GO:0031224 intrinsic component of membrane; GO:0031231 intrinsic component of peroxisomal membrane; GO:0031300 intrinsic compone…	GO:0005215 transporter activity; GO:0015267 channel activity; GO:0022803 passive transmembrane transporter activity; GO:0022857 transmembrane transporter activity;			S	KOG1944	Peroxisomal membrane protein MPV17 and related proteins
Z10_55758	PREDICTED: Larimichthys crocea calponin 3, acidic (cnn3), mRNA	--	16	35	5	10	3	1.334	1.26	1.353	1.242	0.952	0.969	0.606	0.95	1.092	0.837	0.982	0.634	0.764	0.756	1.278	1.325	0.921	0.909	0.560401	1.006	0.877948	1.107	0.621473	cytoplasm	K07441	ALG14; beta-1,4-N-acetylglucosaminyltransferase [EC:2.4.1.141]	map00510 N-Glycan biosynthesis; map00513 Various types of N-glycan biosynthesis; map01100 Metabolic pathways	GO:0009888 tissue development; GO:0009987 cellular process; GO:0030154 cell differentiation; GO:0030855 epithelial cell differentiation; GO:0032502 developmental process; GO:0032780 negative regulation of ATPase activity; GO:0043086 negative regulation of catalytic activity; GO:0043462 regulation of ATPase activity; GO:0044092 negative regulation of molecular function; GO:0048856 anatomical struc…	GO:0005622 intracellular; GO:0005623 cell; GO:0005737 cytoplasm; GO:0005829 cytosol; GO:0005856 cytoskeleton; GO:0005874 microtubule; GO:0005884 actin filament; GO:0014069 postsynaptic density; GO:0015629 actin cytoskeleton; GO:0015630 microtubule cytoskeleton; GO:0030425 dendrite; GO:0032279 asymmetric synapse; GO:0036477 somatodendritic compartment; GO:0042995 cell projection; GO:0043005 neuron…	GO:0005488 binding; GO:0005515 protein binding; GO:0008017 microtubule binding; GO:0008092 cytoskeletal protein binding; GO:0015631 tubulin binding; GO:0030674 protein binding, bridging; GO:0060090 binding, bridging;	PF00307	Calponin homology (CH) domain	Z	KOG2046	Calponin
Z10_57027	PREDICTED: Larimichthys crocea ADP-ribosylhydrolase like 2 (adprhl2), mRNA	--	25.9	6	1	1	1																								extracellular	K11687	ADPRHL2; poly(ADP-ribose) glycohydrolase ARH3 [EC:3.2.1.143]		GO:0000302 response to reactive oxygen species; GO:0000303 response to superoxide; GO:0000305 response to oxygen radical; GO:0006950 response to stress; GO:0006979 response to oxidative stress; GO:0009987 cellular process; GO:0010035 response to inorganic substance; GO:0033554 cellular response to stress; GO:0034599 cellular response to oxidative stress; GO:0034614 cellular response to reactive o…	GO:0005622 intracellular; GO:0005623 cell; GO:0005634 nucleus; GO:0005654 nucleoplasm; GO:0005737 cytoplasm; GO:0005739 mitochondrion; GO:0005759 mitochondrial matrix; GO:0016604 nuclear body; GO:0031974 membrane-enclosed lumen; GO:0031981 nuclear lumen; GO:0043226 organelle; GO:0043227 membrane-bounded organelle; GO:0043229 intracellular organelle; GO:0043231 intracellular membrane-bounded organ…	GO:0003824 catalytic activity; GO:0004553 hydrolase activity, hydrolyzing O-glycosyl compounds; GO:0004649 poly(ADP-ribose) glycohydrolase activity; GO:0016787 hydrolase activity; GO:0016798 hydrolase activity, acting on glycosyl bonds;
Z10_52408	PREDICTED: Larimichthys crocea enolase 1, (alpha) (eno1), transcript variant X2, mRNA	--	46.8	63	23	441	8	0.816	1.028	1.017	0.946	1.211	1.061	1.605	1.039	0.729	0.824	1.002	1.112	1.214	0.687	0.802	0.827	0.872	0.91	0.558979	0.888	0.324366	0.976	0.741722	cytoplasm	K01689	ENO, eno; enolase [EC:4.2.1.11]	map00010 Glycolysis / Gluconeogenesis; map01100 Metabolic pathways; map01200 Carbon metabolism; map01230 Biosynthesis of amino acids; map03018 RNA degradation; map04066 HIF-1 signaling pathway	GO:0000122 negative regulation of transcription from RNA polymerase II promoter; GO:0000165 MAPK cascade; GO:0001558 regulation of cell growth; GO:0001666 response to hypoxia; GO:0001701 in utero embryonic development; GO:0005975 carbohydrate metabolic process; GO:0005996 monosaccharide metabolic process; GO:0006006 glucose metabolic process; GO:0006007 glucose catabolic process; GO:0006082 organ…	GO:0000015 phosphopyruvate hydratase complex; GO:0005622 intracellular; GO:0005623 cell; GO:0005634 nucleus; GO:0005737 cytoplasm; GO:0005829 cytosol; GO:0005886 plasma membrane; GO:0005938 cell cortex; GO:0009986 cell surface; GO:0016020 membrane; GO:0019897 extrinsic component of plasma membrane; GO:0019898 extrinsic component of membrane; GO:0030424 axon; GO:0030426 growth cone; GO:0030427 sit…	GO:0000976 transcription regulatory region sequence-specific DNA binding; GO:0000977 RNA polymerase II regulatory region sequence-specific DNA binding; GO:0000981 RNA polymerase II transcription factor activity, sequence-specific DNA binding; GO:0000982 transcription factor activity, RNA polymerase II core promoter proximal region sequence-specific binding; GO:0001012 RNA polymerase II regulatory…	PF03952; PF00113	Enolase, N-terminal domain; Enolase, C-terminal TIM barrel domain	G	KOG2670	Enolase
Z10_86362	PREDICTED: Notothenia coriiceps protein S100-A1-like (LOC104962190), mRNA	--	11.1	70	9	58	9	1.496	0.485	0.503	1.072	1.121	1.022	0.426	0.505	1.141	2.016	1.137	0.832	0.599	0.874	1.129	1.555	1.417	1.281	0.281514	1.964	0.0349703	1.533	0.301243	cytoplasm	K23771						PF01023	S-100/ICaBP type calcium binding domain
Z10_69925	PREDICTED: Stegastes partitus arginase-1-like (LOC103370163), mRNA	--	33.5	61	14	143	3	1.026	1.072	0.939	1.045	1.085	0.88	0.795	0.633	1.083	1.471	1.181	1.12	0.76	0.628	0.959	1.143	1.225	1.05	0.87145	1.151	0.520808	1.096	0.427623	cytoplasm	K01476	E3.5.3.1, rocF, arg; arginase [EC:3.5.3.1]	map00220 Arginine biosynthesis; map00330 Arginine and proline metabolism; map01100 Metabolic pathways; map01230 Biosynthesis of amino acids; map05146 Amoebiasis	GO:0000003 reproduction; GO:0000050 urea cycle; GO:0000302 response to reactive oxygen species; GO:0001101 response to acid chemical; GO:0001562 response to protozoan; GO:0001775 cell activation; GO:0001817 regulation of cytokine production; GO:0001818 negative regulation of cytokine production; GO:0001889 liver development; GO:0001910 regulation of leukocyte mediated cytotoxicity; GO:0001912 pos…	GO:0000323 lytic vacuole; GO:0005576 extracellular region; GO:0005615 extracellular space; GO:0005622 intracellular; GO:0005623 cell; GO:0005737 cytoplasm; GO:0005739 mitochondrion; GO:0005740 mitochondrial envelope; GO:0005741 mitochondrial outer membrane; GO:0005764 lysosome; GO:0005766 primary lysosome; GO:0005773 vacuole; GO:0005775 vacuolar lumen; GO:0005829 cytosol; GO:0012505 endomembrane …	GO:0003824 catalytic activity; GO:0004053 arginase activity; GO:0005488 binding; GO:0016787 hydrolase activity; GO:0016810 hydrolase activity, acting on carbon-nitrogen (but not peptide) bonds; GO:0016813 hydrolase activity, acting on carbon-nitrogen (but not peptide) bonds, in linear amidines; GO:0030145 manganese ion binding; GO:0043167 ion binding; GO:0043169 cation binding; GO:0046872 metal i…	PF00491	Arginase family	E	KOG2965	Arginase
Z10_85990	PREDICTED: Larimichthys crocea acyl-CoA thioesterase 13 (acot13), mRNA	--	15.1	29	3	5	3	1.084	0.903	1.018	0.961	0.956	0.932	1.051	0.868	1.01	0.872	1.166	1.233	0.988	0.928	1.047	0.993	1.151	1.003	0.981783	0.955	0.643498	0.952	0.622659	cytoplasm	K17362	ACOT13; acyl-coenzyme A thioesterase 13 [EC:3.1.2.-]		GO:0006139 nucleobase-containing compound metabolic process; GO:0006163 purine nucleotide metabolic process; GO:0006637 acyl-CoA metabolic process; GO:0006725 cellular aromatic compound metabolic process; GO:0006732 coenzyme metabolic process; GO:0006753 nucleoside phosphate metabolic process; GO:0006790 sulfur compound metabolic process; GO:0006793 phosphorus metabolic process; GO:0006796 phosph…	GO:0005622 intracellular; GO:0005623 cell; GO:0005737 cytoplasm; GO:0005739 mitochondrion; GO:0005829 cytosol; GO:0043226 organelle; GO:0043227 membrane-bounded organelle; GO:0043229 intracellular organelle; GO:0043231 intracellular membrane-bounded organelle; GO:0044424 intracellular part; GO:0044444 cytoplasmic part; GO:0044464 cell part;	GO:0003824 catalytic activity; GO:0005488 binding; GO:0005515 protein binding; GO:0016289 CoA hydrolase activity; GO:0016787 hydrolase activity; GO:0016788 hydrolase activity, acting on ester bonds; GO:0016790 thiolester hydrolase activity; GO:0042802 identical protein binding; GO:0047617 acyl-CoA hydrolase activity;	PF03061	Thioesterase superfamily	Q	KOG3328	HGG motif-containing thioesterase
Z10_84577	PREDICTED: Notothenia coriiceps endoplasmic reticulum protein 27 (erp27), transcript variant X1, mRNA	--	15.3	74	9	28	9	0.303	0.489	0.402	0.475	0.928	0.554	0.377	0.535	0.477	0.489	0.551	0.721	0.484	7.494	1.301	0.537	1.414	3.776	0.0936905	3.046	0.381284	0.807	0.269148	extracellular	K20355	ERP27; endoplasmic reticulum protein 27					PF13848	Thioredoxin-like domain	O	KOG0191	Thioredoxin/protein disulfide isomerase
Z10_61863	PREDICTED: Notothenia coriiceps pyruvate dehydrogenase (lipoamide) beta (pdhb), mRNA	--	28.1	45	9	25	9	0.954	0.811	1.028	0.91	1.057	0.931	1.029	0.951	0.913	0.99	1.044	1.176	0.964	1.157	0.994	0.954	1.121	1.106	0.0277615	0.973	0.648196	0.879	0.0775984	cytoplasm	K00162	PDHB, pdhB; pyruvate dehydrogenase E1 component beta subunit [EC:1.2.4.1]	map00010 Glycolysis / Gluconeogenesis; map00020 Citrate cycle (TCA cycle); map00620 Pyruvate metabolism; map01100 Metabolic pathways; map01200 Carbon metabolism; map04066 HIF-1 signaling pathway; map04922 Glucagon signaling pathway; map05230 Central carbon metabolism in cancer	GO:0006082 organic acid metabolic process; GO:0006084 acetyl-CoA metabolic process; GO:0006085 acetyl-CoA biosynthetic process; GO:0006086 acetyl-CoA biosynthetic process from pyruvate; GO:0006090 pyruvate metabolic process; GO:0006091 generation of precursor metabolites and energy; GO:0006099 tricarboxylic acid cycle; GO:0006101 citrate metabolic process; GO:0006139 nucleobase-containing compoun…	GO:0005622 intracellular; GO:0005623 cell; GO:0005634 nucleus; GO:0005654 nucleoplasm; GO:0005737 cytoplasm; GO:0005739 mitochondrion; GO:0005759 mitochondrial matrix; GO:0031974 membrane-enclosed lumen; GO:0031981 nuclear lumen; GO:0032991 macromolecular complex; GO:0043226 organelle; GO:0043227 membrane-bounded organelle; GO:0043229 intracellular organelle; GO:0043231 intracellular membrane-bou…	GO:0003824 catalytic activity; GO:0004738 pyruvate dehydrogenase activity; GO:0004739 pyruvate dehydrogenase (acetyl-transferring) activity; GO:0016491 oxidoreductase activity; GO:0016624 oxidoreductase activity, acting on the aldehyde or oxo group of donors, disulfide as acceptor; GO:0016903 oxidoreductase activity, acting on the aldehyde or oxo group of donors;	PF02779; PF02780	Transketolase, pyrimidine binding domain; Transketolase, C-terminal domain	C	KOG0524	Pyruvate dehydrogenase E1, beta subunit
Z10_82430	PREDICTED: Notothenia coriiceps uncharacterized LOC104968049 (LOC104968049), mRNA	--	20.4	32	6	11	2	1.005	1.188	1.035	1.311	0.861	1.005	1.026	1.128	1.01	0.863	0.954	0.881	0.781	0.667	1.045	1.244	0.889	0.84	0.0707208	0.903	0.398491	1.075	0.411862	extracellular				GO:0001101 response to acid chemical; GO:0001775 cell activation; GO:0001817 regulation of cytokine production; GO:0001818 negative regulation of cytokine production; GO:0001819 positive regulation of cytokine production; GO:0002237 response to molecule of bacterial origin; GO:0002252 immune effector process; GO:0002263 cell activation involved in immune response; GO:0002274 myeloid leukocyte act…	GO:0000323 lytic vacuole; GO:0005576 extracellular region; GO:0005615 extracellular space; GO:0005622 intracellular; GO:0005623 cell; GO:0005737 cytoplasm; GO:0005764 lysosome; GO:0005766 primary lysosome; GO:0005773 vacuole; GO:0005775 vacuolar lumen; GO:0012505 endomembrane system; GO:0030141 secretory granule; GO:0031091 platelet alpha granule; GO:0031093 platelet alpha granule lumen; GO:00314…	GO:0005488 binding; GO:0008144 drug binding;	PF11032	Apolipoprotein M (ApoM)
Z10_72816	PREDICTED: Larimichthys crocea transforming protein RhoA (LOC104933314), mRNA	--	21.6	43	8	25	4	1.031	0.922	0.97	1.014	0.797	0.915	1.016	1.077	1.061	1.27	1.12	0.908	0.944	0.846	1.049	0.897	1.132	0.996	0.843431	1.004	0.960193	1.008	0.857066	cytoplasm	K04513	RHOA; Ras homolog gene family, member A	map04014 Ras signaling pathway; map04015 Rap1 signaling pathway; map04022 cGMP-PKG signaling pathway; map04024 cAMP signaling pathway; map04062 Chemokine signaling pathway; map04071 Sphingolipid signaling pathway; map04072 Phospholipase D signaling pathway; map04144 Endocytosis; map04150 mTOR signaling pathway; map04270 Vascular smooth muscle contraction; map04310 Wnt signaling pathway; map04350 …	GO:0000226 microtubule cytoskeleton organization; GO:0000278 mitotic cell cycle; GO:0001667 ameboidal-type cell migration; GO:0002009 morphogenesis of an epithelium; GO:0002011 morphogenesis of an epithelial sheet; GO:0006928 movement of cell or subcellular component; GO:0006950 response to stress; GO:0006996 organelle organization; GO:0007010 cytoskeleton organization; GO:0007017 microtubule-bas…			PF00071	Ras family	U	KOG0393	Ras-related small GTPase, Rho type
Z10_85659	Siniperca chuatsi trypsinogen 2 (TRS-B) mRNA, complete cds	--	24.6	31	5	7	5	0.278	0.478	0.417	0.369	1.03	0.527	0.664	0.625	0.687	0.391	0.687	0.444	0.705	5.933	2.41	0.352	1.451	3.285	0.119679	3.319	0.274935	1.01	0.927207	cytoplasm	K01312	PRSS1_2_3; trypsin [EC:3.4.21.4]	map04080 Neuroactive ligand-receptor interaction; map04972 Pancreatic secretion; map04974 Protein digestion and absorption; map05164 Influenza A				PF00089	Trypsin	E	KOG3627	Trypsin
Z10_80975	PREDICTED: Neolamprologus brichardi kinectin-like (LOC102780240), mRNA	--	22.1	6	1	1	1	0.747	1.739	1.119	1.285	1.047	0.883	1.024	1.403	0.615	0.667	0.591	0.703	1.541	0.856	0.984	0.795	0.505	0.883	0.579573	0.861	0.510952	0.976	0.867144	extracellular	K22289	ANGPTL8, RIFL; angiopoietin-like 8	map04979 Cholesterol metabolism
Z10_65729	PREDICTED: Larimichthys crocea vesicle-associated membrane protein 5-like (LOC104925279), mRNA	--	10.2	16	2	3	1	0.959	0.822	1.027	0.739	0.986	0.685	1.051	1.264	0.893	1.063	0.692	1.37	1.136	1.461	0.975	0.882	0.733	1.198	0.160015	0.842	0.237285	0.703	0.0151934	cytoplasm	K08514	VAMP5; vesicle-associated membrane protein 5	map04130 SNARE interactions in vesicular transport	GO:0006810 transport; GO:0006887 exocytosis; GO:0006892 post-Golgi vesicle-mediated transport; GO:0006893 Golgi to plasma membrane transport; GO:0006906 vesicle fusion; GO:0006914 autophagy; GO:0006996 organelle organization; GO:0007275 multicellular organism development; GO:0007517 muscle organ development; GO:0007519 skeletal muscle tissue development; GO:0008104 protein localization; GO:000815…	GO:0000323 lytic vacuole; GO:0005622 intracellular; GO:0005623 cell; GO:0005737 cytoplasm; GO:0005764 lysosome; GO:0005765 lysosomal membrane; GO:0005768 endosome; GO:0005770 late endosome; GO:0005773 vacuole; GO:0005774 vacuolar membrane; GO:0005794 Golgi apparatus; GO:0005802 trans-Golgi network; GO:0005886 plasma membrane; GO:0005887 integral component of plasma membrane; GO:0005911 cell-cell …	GO:0000149 SNARE binding; GO:0005484 SNAP receptor activity; GO:0005488 binding; GO:0005515 protein binding;			U	KOG0860	Synaptobrevin/VAMP-like protein
Z10_80122	Oplegnathus fasciatus mRNA for Wilms tumor 1 associated protein, complete cds, clone: 003_08-G10	--	25.5	48	9	20	9	1.047	0.844	0.927	0.998	1.013	1.133	0.807	0.793	1.1	1.451	1.175	0.955	0.816	0.824	0.962	0.91	1.307	1.034	0.826766	1.146	0.373744	1.108	0.323521	cytoplasm,nucleus				GO:0008284 positive regulation of cell proliferation; GO:0042127 regulation of cell proliferation; GO:0048518 positive regulation of biological process; GO:0048522 positive regulation of cellular process; GO:0050789 regulation of biological process; GO:0050794 regulation of cellular process; GO:0065007 biological regulation;	GO:0005622 intracellular; GO:0005623 cell; GO:0005737 cytoplasm; GO:0044424 intracellular part; GO:0044464 cell part;				B	KOG3248	Transcription factor TCF-4
Z10_55707	PREDICTED: Larimichthys crocea IQ motif containing GTPase activating protein 1 (iqgap1), mRNA	--	5.8	31	1	3	1	1.204	0.661	0.674	1.111	1.015	1.072	0.727	0.665	1.219	1.662	1.179	0.934	0.601	0.741	1.2	1.335	1.365	1.106	0.660687	1.458	0.159334	1.319	0.180442	cytoplasm	K16848	IQGAP1; Ras GTPase-activating-like protein IQGAP1	map04520 Adherens junction; map04810 Regulation of actin cytoskeleton; map05205 Proteoglycans in cancer	GO:0000902 cell morphogenesis; GO:0001655 urogenital system development; GO:0001775 cell activation; GO:0001817 regulation of cytokine production; GO:0001822 kidney development; GO:0001932 regulation of protein phosphorylation; GO:0001934 positive regulation of protein phosphorylation; GO:0001952 regulation of cell-matrix adhesion; GO:0001954 positive regulation of cell-matrix adhesion; GO:000206…	GO:0001726 ruffle; GO:0005622 intracellular; GO:0005623 cell; GO:0005634 nucleus; GO:0005737 cytoplasm; GO:0005829 cytosol; GO:0005856 cytoskeleton; GO:0005874 microtubule; GO:0005884 actin filament; GO:0005886 plasma membrane; GO:0005911 cell-cell junction; GO:0009898 cytoplasmic side of plasma membrane; GO:0012505 endomembrane system; GO:0012506 vesicle membrane; GO:0015629 actin cytoskeleton; …	GO:0004857 enzyme inhibitor activity; GO:0005095 GTPase inhibitor activity; GO:0005096 GTPase activator activity; GO:0005488 binding; GO:0005509 calcium ion binding; GO:0005515 protein binding; GO:0005516 calmodulin binding; GO:0005543 phospholipid binding; GO:0005547 phosphatidylinositol-3,4,5-trisphosphate binding; GO:0008047 enzyme activator activity; GO:0008289 lipid binding; GO:0017016 Ras G…			Z	KOG2128	Ras GTPase-activating protein family - IQGAP
Z10_79461	PREDICTED: Oreochromis niloticus family with sequence similarity 96, member B (fam96b), mRNA	--	17	34	4	5	4	1.132	1.1	1	0.968	1.025	1.064	0.698	0.936	1.156	0.918	1.032	1.069	0.826	1.043	1.135	1.086	1.057	0.99	0.987715	1.008	0.952683	1.018	0.96342	cytoplasm,nucleus				GO:0006790 sulfur compound metabolic process; GO:0007059 chromosome segregation; GO:0008152 metabolic process; GO:0009987 cellular process; GO:0016043 cellular component organization; GO:0016226 iron-sulfur cluster assembly; GO:0022607 cellular component assembly; GO:0031163 metallo-sulfur cluster assembly; GO:0044085 cellular component biogenesis; GO:0044237 cellular metabolic process; GO:005118…	GO:0005622 intracellular; GO:0005623 cell; GO:0005634 nucleus; GO:0005654 nucleoplasm; GO:0005737 cytoplasm; GO:0005819 spindle; GO:0005829 cytosol; GO:0005856 cytoskeleton; GO:0015630 microtubule cytoskeleton; GO:0031974 membrane-enclosed lumen; GO:0031981 nuclear lumen; GO:0032991 macromolecular complex; GO:0043226 organelle; GO:0043227 membrane-bounded organelle; GO:0043228 non-membrane-bounde…	GO:0005488 binding; GO:0005515 protein binding;	PF01883	Domain of unknown function DUF59	S	KOG3381	Uncharacterized conserved protein
Z10_80023	PREDICTED: Larimichthys crocea TAF10 RNA polymerase II, TATA box binding protein (TBP)-associated factor, 30kDa (taf10), mRNA	--	19.2	13	2	3	2	1.107	0.734	0.819	1.073	0.846	0.945	0.818	0.798	1.07	1.565	1.156	1.041	0.847	0.967	1.253	0.965	1.304	1.133	0.331595	1.225	0.22864	1.081	0.540002	cytoplasm,nucleus	K03134	TAF10; transcription initiation factor TFIID subunit 10	map03022 Basal transcription factors	GO:0000082 G1/S transition of mitotic cell cycle; GO:0000278 mitotic cell cycle; GO:0001889 liver development; GO:0006139 nucleobase-containing compound metabolic process; GO:0006325 chromatin organization; GO:0006351 transcription, DNA-templated; GO:0006352 DNA-templated transcription, initiation; GO:0006355 regulation of transcription, DNA-templated; GO:0006357 regulation of transcription from …	GO:0000123 histone acetyltransferase complex; GO:0000124 SAGA complex; GO:0000125 PCAF complex; GO:0000428 DNA-directed RNA polymerase complex; GO:0005622 intracellular; GO:0005623 cell; GO:0005634 nucleus; GO:0005654 nucleoplasm; GO:0005667 transcription factor complex; GO:0005669 transcription factor TFIID complex; GO:0005737 cytoplasm; GO:0016591 DNA-directed RNA polymerase II, holoenzyme; GO:…	GO:0003676 nucleic acid binding; GO:0003677 DNA binding; GO:0003712 transcription cofactor activity; GO:0003713 transcription coactivator activity; GO:0005102 receptor binding; GO:0005488 binding; GO:0005515 protein binding; GO:0008134 transcription factor binding; GO:0019899 enzyme binding; GO:0030331 estrogen receptor binding; GO:0035257 nuclear hormone receptor binding; GO:0035258 steroid horm…			K	KOG3423	Transcription initiation factor TFIID, subunit TAF10 (also component of histone acetyltransferase SAGA)
Z10_63819	PREDICTED: Oreochromis niloticus cytosolic sulfotransferase 3-like (LOC100695190), transcript variant X1, mRNA	--	27.7	25	6	10	6	0.796	1.273	1.269	0.996	0.943	1.238	1.062	1.206	0.967	0.821	0.993	0.947	0.974	0.644	0.92	0.831	0.951	0.829	0.0647349	0.767	0.0347228	0.925	0.513225	cytoplasm	K01025	SULT1; sulfotransferase [EC:2.8.2.-]					PF00685	Sulfotransferase domain	S	KOG1584	Sulfotransferase
Z10_83422	Lutjanus sanguineus immunoglobulin light chain mRNA, complete cds	--	20.5	56	9	28	1	1.122	0.973	0.768	0.933	1.313	0.733	0.801	0.489	1.82	1.976	0.881	0.92	0.528	0.95	0.62	1.173	0.913	0.999	0.859379	1.465	0.292457	1.466	0.15167	nucleus							PF07686; PF07654	Immunoglobulin V-set domain; Immunoglobulin C1-set domain
Z10_66373	PREDICTED: Larimichthys crocea stromal interaction molecule 1-like (LOC104919835), transcript variant X2, mRNA	--	33.4	31	10	13	9	1.118	0.829	0.777	1.073	1.056	0.969	0.618	0.737	0.948	1.235	0.916	1.028	0.9	1.408	1.014	1.217	1.071	1.195	0.10977	1.306	0.0528217	1.093	0.594258	endoplasmic reticulum	K16059	STIM1; stromal interaction molecule 1	map04020 Calcium signaling pathway; map04611 Platelet activation	GO:0000003 reproduction; GO:0002009 morphogenesis of an epithelium; GO:0002115 store-operated calcium entry; GO:0002165 instar larval or pupal development; GO:0005513 detection of calcium ion; GO:0006810 transport; GO:0006811 ion transport; GO:0006812 cation transport; GO:0006816 calcium ion transport; GO:0006873 cellular ion homeostasis; GO:0006874 cellular calcium ion homeostasis; GO:0006875 ce…	GO:0005622 intracellular; GO:0005623 cell; GO:0005737 cytoplasm; GO:0005783 endoplasmic reticulum; GO:0005789 endoplasmic reticulum membrane; GO:0005886 plasma membrane; GO:0005887 integral component of plasma membrane; GO:0005938 cell cortex; GO:0012505 endomembrane system; GO:0016020 membrane; GO:0016021 integral component of membrane; GO:0016528 sarcoplasm; GO:0016529 sarcoplasmic reticulum; G…	GO:0002020 protease binding; GO:0005215 transporter activity; GO:0005216 ion channel activity; GO:0005217 intracellular ligand-gated ion channel activity; GO:0005246 calcium channel regulator activity; GO:0005261 cation channel activity; GO:0005262 calcium channel activity; GO:0005488 binding; GO:0005509 calcium ion binding; GO:0005515 protein binding; GO:0008017 microtubule binding; GO:0008092 c…			S	KOG4403	Cell surface glycoprotein STIM, contains SAM domain
Z10_54653	Sparus aurata succinate dehydrogenase [ubiquinone] flavoprotein subunit (SDHA) mRNA, complete cds	--	23.5	52	6	11	2	0.857	1.191	1.052	1.098	1.247	1.015	1.061	1.009	0.928	0.744	0.995	1.153	1.06	0.801	0.84	0.949	0.96	0.925	0.336442	0.885	0.252246	0.957	0.540971	cytoplasm,nucleus	K00234	SDHA, SDH1; succinate dehydrogenase (ubiquinone) flavoprotein subunit [EC:1.3.5.1]	map00020 Citrate cycle (TCA cycle); map00190 Oxidative phosphorylation; map01100 Metabolic pathways; map01200 Carbon metabolism; map04714 Thermogenesis; map04932 Non-alcoholic fatty liver disease (NAFLD); map05010 Alzheimer disease; map05012 Parkinson disease; map05016 Huntington disease	GO:0006082 organic acid metabolic process; GO:0006091 generation of precursor metabolites and energy; GO:0006099 tricarboxylic acid cycle; GO:0006101 citrate metabolic process; GO:0006105 succinate metabolic process; GO:0006119 oxidative phosphorylation; GO:0006121 mitochondrial electron transport, succinate to ubiquinone; GO:0006139 nucleobase-containing compound metabolic process; GO:0006163 pu…	GO:0005622 intracellular; GO:0005623 cell; GO:0005634 nucleus; GO:0005730 nucleolus; GO:0005737 cytoplasm; GO:0005739 mitochondrion; GO:0005740 mitochondrial envelope; GO:0005743 mitochondrial inner membrane; GO:0005746 mitochondrial respiratory chain; GO:0005749 mitochondrial respiratory chain complex II, succinate dehydrogenase complex (ubiquinone); GO:0016020 membrane; GO:0019866 organelle inn…	GO:0000104 succinate dehydrogenase activity; GO:0003824 catalytic activity; GO:0008177 succinate dehydrogenase (ubiquinone) activity; GO:0009055 electron carrier activity; GO:0016491 oxidoreductase activity; GO:0016627 oxidoreductase activity, acting on the CH-CH group of donors; GO:0016635 oxidoreductase activity, acting on the CH-CH group of donors, quinone or related compound as acceptor;			C	KOG2403	Succinate dehydrogenase, flavoprotein subunit
Z10_68075	PREDICTED: Larimichthys crocea calcium uniporter protein, mitochondrial-like (LOC104927261), mRNA	--	37	21	6	6	6	1.021	1.025	0.78	1.144	1.138	1.119	0.807	0.866	1.074	0.921	0.999	0.979	0.769	1	1.1	1.012	1.05	0.961	0.57951	1.133	0.195647	1.179	0.102288	mitochondria	K22829	MCUB; calcium uniporter regulatory subunit MCUb, mitochondrial		GO:0006810 transport; GO:0006811 ion transport; GO:0006812 cation transport; GO:0006816 calcium ion transport; GO:0006839 mitochondrial transport; GO:0006851 mitochondrial calcium ion transport; GO:0006873 cellular ion homeostasis; GO:0006874 cellular calcium ion homeostasis; GO:0006875 cellular metal ion homeostasis; GO:0009987 cellular process; GO:0019725 cellular homeostasis; GO:0030001 metal …	GO:0005622 intracellular; GO:0005623 cell; GO:0005737 cytoplasm; GO:0005739 mitochondrion; GO:0005740 mitochondrial envelope; GO:0005743 mitochondrial inner membrane; GO:0016020 membrane; GO:0016021 integral component of membrane; GO:0019866 organelle inner membrane; GO:0031090 organelle membrane; GO:0031224 intrinsic component of membrane; GO:0031300 intrinsic component of organelle membrane; GO…	GO:0005246 calcium channel regulator activity; GO:0008200 ion channel inhibitor activity; GO:0016247 channel regulator activity; GO:0016248 channel inhibitor activity; GO:0019855 calcium channel inhibitor activity; GO:0098772 molecular function regulator; GO:0099106 ion channel regulator activity;			S	KOG2966	Uncharacterized conserved protein
Z10_60406	Anoplopoma fimbria clone afim-evh-506-275 FAM82B putative mRNA, complete cds	--	35.2	43	14	34	14	0.71	1.506	1.26	1.216	0.827	0.851	1.677	1.363	0.865	0.333	1.114	1.164	1.423	0.373	0.599	0.711	0.858	0.676	0.0989237	0.609	0.0927286	0.901	0.346202	mitochondria
Z10_83857	Siniperca chuatsi clone LE-2 immunoglobulin light chain mRNA, partial cds	--	24.8	48	8	24	3	1.606	1.148	0.999	1.201	0.925	0.757	1.062	0.95	0.926	1.116	0.755	1.016	0.922	0.843	0.855	0.921	0.594	0.811	0.105519	0.916	0.232855	1.13	0.550844	extracellular							PF07686; PF07654	Immunoglobulin V-set domain; Immunoglobulin C1-set domain
Z10_68533	PREDICTED: Larimichthys crocea trypsin-like (LOC104938645), mRNA	--	25.1	20	3	3	1																								cytoplasm	K08664	PRSS8; prostasin [EC:3.4.21.-]		GO:0006508 proteolysis; GO:0006807 nitrogen compound metabolic process; GO:0008152 metabolic process; GO:0019538 protein metabolic process; GO:0043170 macromolecule metabolic process; GO:0044238 primary metabolic process; GO:0071704 organic substance metabolic process; GO:1901564 organonitrogen compound metabolic process;		GO:0003824 catalytic activity; GO:0008233 peptidase activity; GO:0008236 serine-type peptidase activity; GO:0016787 hydrolase activity; GO:0017171 serine hydrolase activity; GO:0070011 peptidase activity, acting on L-amino acid peptides;	PF00089	Trypsin	O	KOG3627	Trypsin
Z10_84035	PREDICTED: Larimichthys crocea protein kinase C substrate 80K-H (prkcsh), mRNA	--	26	54	8	22	8	1.132	0.816	0.791	1.006	1.21	1.068	0.837	0.726	1.068	0.953	0.989	1.079	0.693	1.239	1.041	1.139	1.065	1.05	0.676235	1.199	0.22735	1.142	0.259979	cytoplasm	K08288	PRKCSH; protein kinase C substrate 80K-H	map04141 Protein processing in endoplasmic reticulum	GO:0001655 urogenital system development; GO:0001701 in utero embryonic development; GO:0001889 liver development; GO:0006464 cellular protein modification process; GO:0006491 N-glycan processing; GO:0006807 nitrogen compound metabolic process; GO:0007154 cell communication; GO:0007165 signal transduction; GO:0007275 multicellular organism development; GO:0007399 nervous system development; GO:00…	GO:0005622 intracellular; GO:0005623 cell; GO:0005737 cytoplasm; GO:0005783 endoplasmic reticulum; GO:0005788 endoplasmic reticulum lumen; GO:0012505 endomembrane system; GO:0017177 glucosidase II complex; GO:0031974 membrane-enclosed lumen; GO:0032991 macromolecular complex; GO:0043226 organelle; GO:0043227 membrane-bounded organelle; GO:0043229 intracellular organelle; GO:0043231 intracellular …	GO:0003676 nucleic acid binding; GO:0003723 RNA binding; GO:0005080 protein kinase C binding; GO:0005488 binding; GO:0005509 calcium ion binding; GO:0005515 protein binding; GO:0019899 enzyme binding; GO:0019900 kinase binding; GO:0019901 protein kinase binding; GO:0043167 ion binding; GO:0043169 cation binding; GO:0044325 ion channel binding; GO:0046872 metal ion binding; GO:0051219 phosphoprote…			T	KOG2397	Protein kinase C substrate, 80 KD protein, heavy chain
Z10_86020	Sparus aurata NADH dehydrogenase [ubiquinone] 1 beta subcomplex subunit 9 (NDUFB9) mRNA, complete cds	--	17.8	54	6	9	6	1.14	0.823	0.928	1.103	1.002	1.061	0.903	0.814	1.014	1.036	0.95	1.05	0.9	1.041	1.168	0.995	0.994	1.006	0.875461	1.089	0.219807	1.082	0.409822	mitochondria	K03965	NDUFB9; NADH dehydrogenase (ubiquinone) 1 beta subcomplex subunit 9	map00190 Oxidative phosphorylation; map01100 Metabolic pathways; map04714 Thermogenesis; map04723 Retrograde endocannabinoid signaling; map04932 Non-alcoholic fatty liver disease (NAFLD); map05010 Alzheimer disease; map05012 Parkinson disease; map05016 Huntington disease	GO:0003008 system process; GO:0006091 generation of precursor metabolites and energy; GO:0006119 oxidative phosphorylation; GO:0006120 mitochondrial electron transport, NADH to ubiquinone; GO:0006139 nucleobase-containing compound metabolic process; GO:0006163 purine nucleotide metabolic process; GO:0006725 cellular aromatic compound metabolic process; GO:0006753 nucleoside phosphate metabolic pr…	GO:0005622 intracellular; GO:0005623 cell; GO:0005737 cytoplasm; GO:0005739 mitochondrion; GO:0005740 mitochondrial envelope; GO:0005743 mitochondrial inner membrane; GO:0005746 mitochondrial respiratory chain; GO:0005747 mitochondrial respiratory chain complex I; GO:0016020 membrane; GO:0019866 organelle inner membrane; GO:0030964 NADH dehydrogenase complex; GO:0031090 organelle membrane; GO:003…	GO:0003824 catalytic activity; GO:0003954 NADH dehydrogenase activity; GO:0008137 NADH dehydrogenase (ubiquinone) activity; GO:0016491 oxidoreductase activity; GO:0016651 oxidoreductase activity, acting on NAD(P)H; GO:0016655 oxidoreductase activity, acting on NAD(P)H, quinone or similar compound as acceptor; GO:0050136 NADH dehydrogenase (quinone) activity;			C	KOG3466	NADH:ubiquinone oxidoreductase, NDUFB9/B22 subunit
Z10_71180	PREDICTED: Larimichthys crocea uncharacterized protein KIAA1211-like (LOC104932266), transcript variant X3, mRNA	--	5.6	62	2	2	2																								nucleus
Z10_77869	Epinephelus coioides biogenesis of lysosome-related organelles complex-1 subunit 1 mRNA, complete cds	--	16.3	7	1	2	1	0.933	0.988	0.903	1.313	1.132	0.983	0.904	0.85	1.042	1.155	1.05	0.997	0.958	0.892	0.958	0.944	1.115	0.986	0.872828	1.105	0.171676	1.121	0.245736	mitochondria	K20185	BLOC1S1; biogenesis of lysosome-related organelles complex 1 subunit 1		GO:0003008 system process; GO:0006091 generation of precursor metabolites and energy; GO:0006464 cellular protein modification process; GO:0006473 protein acetylation; GO:0006807 nitrogen compound metabolic process; GO:0006810 transport; GO:0006928 movement of cell or subcellular component; GO:0006996 organelle organization; GO:0007017 microtubule-based process; GO:0007018 microtubule-based movem…	GO:0000323 lytic vacuole; GO:0005622 intracellular; GO:0005623 cell; GO:0005737 cytoplasm; GO:0005739 mitochondrion; GO:0005740 mitochondrial envelope; GO:0005758 mitochondrial intermembrane space; GO:0005759 mitochondrial matrix; GO:0005764 lysosome; GO:0005765 lysosomal membrane; GO:0005768 endosome; GO:0005769 early endosome; GO:0005773 vacuole; GO:0005774 vacuolar membrane; GO:0005829 cytosol…	GO:0005488 binding; GO:0005515 protein binding;			K	KOG3390	General control of amino-acid synthesis 5-like 1
Z10_66228	PREDICTED: Larimichthys crocea NF-X1-type zinc finger protein NFXL1-like (LOC104939459), mRNA	--	18.4	6	1	2	1																								extracellular	K15683	NFXL1, OZFP; NF-X1-type zinc finger protein NFXL1
Z10_62152	PREDICTED: Larimichthys crocea actin-related protein 3-like (LOC104923131), mRNA	--	46.3	46	15	56	3	1.379	0.486	0.682	1.065	1.003	1.063	0.615	0.531	1.428	1.844	1.209	0.936	0.579	0.751	1.16	1.273	1.463	1.11	0.608439	1.559	0.131844	1.404	0.336525	cytoplasm	K18584	ACTR3, ARP3; actin-related protein 3	map04530 Tight junction; map05135 Yersinia infection	GO:0000003 reproduction; GO:0000280 nuclear division; GO:0000910 cytokinesis; GO:0001558 regulation of cell growth; GO:0002252 immune effector process; GO:0002253 activation of immune response; GO:0002376 immune system process; GO:0002429 immune response-activating cell surface receptor signaling pathway; GO:0002431 Fc receptor mediated stimulatory signaling pathway; GO:0002433 immune response-re…	GO:0000139 Golgi membrane; GO:0001726 ruffle; GO:0002102 podosome; GO:0005622 intracellular; GO:0005623 cell; GO:0005737 cytoplasm; GO:0005794 Golgi apparatus; GO:0005829 cytosol; GO:0005856 cytoskeleton; GO:0005885 Arp2/3 protein complex; GO:0005903 brush border; GO:0005911 cell-cell junction; GO:0005912 adherens junction; GO:0005913 cell-cell adherens junction; GO:0012505 endomembrane system; G…	GO:0003779 actin binding; GO:0005198 structural molecule activity; GO:0005200 structural constituent of cytoskeleton; GO:0005488 binding; GO:0005515 protein binding; GO:0008092 cytoskeletal protein binding; GO:0019899 enzyme binding; GO:0051117 ATPase binding;			Z	KOG0678	Actin-related protein Arp2/3 complex, subunit Arp3
Z10_37253	PREDICTED: Larimichthys crocea spleen tyrosine kinase (syk), transcript variant X1, mRNA	--	45.7	25	7	9	7	1.23	0.727	0.805	1.066	0.899	0.885	0.583	0.659	1.129	1.663	1.181	0.97	0.736	0.727	1.291	1.262	1.395	1.183	0.361138	1.366	0.191354	1.154	0.529092	cytoplasm	K05855	SYK; spleen tyrosine kinase [EC:2.7.10.2]	map04064 NF-kappa B signaling pathway; map04072 Phospholipase D signaling pathway; map04151 PI3K-Akt signaling pathway; map04380 Osteoclast differentiation; map04611 Platelet activation; map04625 C-type lectin receptor signaling pathway; map04650 Natural killer cell mediated cytotoxicity; map04662 B cell receptor signaling pathway; map04664 Fc epsilon RI signaling pathway; map04666 Fc gamma R-med…	GO:0000165 MAPK cascade; GO:0000187 activation of MAPK activity; GO:0000302 response to reactive oxygen species; GO:0001568 blood vessel development; GO:0001775 cell activation; GO:0001817 regulation of cytokine production; GO:0001819 positive regulation of cytokine production; GO:0001820 serotonin secretion; GO:0001932 regulation of protein phosphorylation; GO:0001934 positive regulation of prot…	GO:0005622 intracellular; GO:0005623 cell; GO:0005634 nucleus; GO:0005737 cytoplasm; GO:0005829 cytosol; GO:0005886 plasma membrane; GO:0009898 cytoplasmic side of plasma membrane; GO:0016020 membrane; GO:0019814 immunoglobulin complex; GO:0019815 B cell receptor complex; GO:0019897 extrinsic component of plasma membrane; GO:0019898 extrinsic component of membrane; GO:0030139 endocytic vesicle; G…	GO:0000166 nucleotide binding; GO:0001784 phosphotyrosine binding; GO:0003824 catalytic activity; GO:0004672 protein kinase activity; GO:0004674 protein serine/threonine kinase activity; GO:0004713 protein tyrosine kinase activity; GO:0004715 non-membrane spanning protein tyrosine kinase activity; GO:0005102 receptor binding; GO:0005178 integrin binding; GO:0005488 binding; GO:0005515 protein bin…	PF00017	SH2 domain
Z10_44590	PREDICTED: Larimichthys crocea deoxycytidine kinase-like (LOC104920317), mRNA	--	22.6	9	1	1	1	0.877	1.567	0.905	0.736	0.963	0.979	0.814	0.976	0.902	0.824	0.807	1.427	1.417	0.845	0.726	1.237	0.743	0.995	0.999045	0.883	0.463207	0.888	0.49942	mitochondria	K00893	DCK; deoxycitidine kinase [EC:2.7.1.74]	map00230 Purine metabolism; map00240 Pyrimidine metabolism; map01100 Metabolic pathways	GO:0006139 nucleobase-containing compound metabolic process; GO:0006163 purine nucleotide metabolic process; GO:0006464 cellular protein modification process; GO:0006468 protein phosphorylation; GO:0006725 cellular aromatic compound metabolic process; GO:0006753 nucleoside phosphate metabolic process; GO:0006793 phosphorus metabolic process; GO:0006796 phosphate-containing compound metabolic proc…	GO:0005622 intracellular; GO:0005623 cell; GO:0005737 cytoplasm; GO:0005739 mitochondrion; GO:0005759 mitochondrial matrix; GO:0005829 cytosol; GO:0031974 membrane-enclosed lumen; GO:0043226 organelle; GO:0043227 membrane-bounded organelle; GO:0043229 intracellular organelle; GO:0043231 intracellular membrane-bounded organelle; GO:0043233 organelle lumen; GO:0044422 organelle part; GO:0044424 int…	GO:0003824 catalytic activity; GO:0004138 deoxyguanosine kinase activity; GO:0016301 kinase activity; GO:0016740 transferase activity; GO:0016772 transferase activity, transferring phosphorus-containing groups; GO:0019136 deoxynucleoside kinase activity; GO:0019205 nucleobase-containing compound kinase activity; GO:0019206 nucleoside kinase activity;	PF01712	Deoxynucleoside kinase	F	KOG4235	Mitochondrial thymidine kinase 2/deoxyguanosine kinase
Z10_55540	PREDICTED: Larimichthys crocea tubulin folding cofactor D (tbcd), mRNA	--	7.5	26	1	1	1	1.089	0.701	1.288	0.678	0.719	1.299	0.915	1.387	0.907	1.21	0.94	0.861	0.812	1.43	1.136	0.628	1.043	1.054	0.792274	0.833	0.345444	0.79	0.219031	cytoplasm,nucleus	K21767	TBCD; tubulin-specific chaperone D		GO:0000226 microtubule cytoskeleton organization; GO:0000278 mitotic cell cycle; GO:0000902 cell morphogenesis; GO:0000904 cell morphogenesis involved in differentiation; GO:0006457 protein folding; GO:0006996 organelle organization; GO:0007010 cytoskeleton organization; GO:0007017 microtubule-based process; GO:0007021 tubulin complex assembly; GO:0007023 post-chaperonin tubulin folding pathway; …	GO:0005622 intracellular; GO:0005623 cell; GO:0005737 cytoplasm; GO:0005813 centrosome; GO:0005815 microtubule organizing center; GO:0005829 cytosol; GO:0005856 cytoskeleton; GO:0005874 microtubule; GO:0005886 plasma membrane; GO:0005911 cell-cell junction; GO:0005912 adherens junction; GO:0005923 bicellular tight junction; GO:0015630 microtubule cytoskeleton; GO:0016020 membrane; GO:0016328 late…	GO:0005096 GTPase activator activity; GO:0005488 binding; GO:0005515 protein binding; GO:0008047 enzyme activator activity; GO:0008092 cytoskeletal protein binding; GO:0015631 tubulin binding; GO:0030234 enzyme regulator activity; GO:0030695 GTPase regulator activity; GO:0048487 beta-tubulin binding; GO:0051087 chaperone binding; GO:0060589 nucleoside-triphosphatase regulator activity; GO:0098772…			O	KOG1943	Beta-tubulin folding cofactor D
Z10_72503	PREDICTED: Larimichthys crocea coagulation factor X (f10), mRNA	--	27.2	22	5	7	5	0.749	1.01	0.749	1.221	1.352	0.816	0.979	0.766	1.046	0.778	0.845	0.93	0.967	0.917	1.93	0.942	0.926	1.138	0.532373	1.355	0.217211	1.19	0.190859	extracellular	K01320	F7; coagulation factor VII [EC:3.4.21.21]	map04610 Complement and coagulation cascades	GO:0006508 proteolysis; GO:0006807 nitrogen compound metabolic process; GO:0006810 transport; GO:0006888 ER to Golgi vesicle-mediated transport; GO:0006950 response to stress; GO:0007596 blood coagulation; GO:0007598 blood coagulation, extrinsic pathway; GO:0007599 hemostasis; GO:0008152 metabolic process; GO:0009611 response to wounding; GO:0009966 regulation of signal transduction; GO:0009967 p…	GO:0005576 extracellular region; GO:0005622 intracellular; GO:0005623 cell; GO:0005737 cytoplasm; GO:0005783 endoplasmic reticulum; GO:0005788 endoplasmic reticulum lumen; GO:0005794 Golgi apparatus; GO:0005796 Golgi lumen; GO:0005886 plasma membrane; GO:0009897 external side of plasma membrane; GO:0009986 cell surface; GO:0012505 endomembrane system; GO:0016020 membrane; GO:0031224 intrinsic com…	GO:0003824 catalytic activity; GO:0004175 endopeptidase activity; GO:0004252 serine-type endopeptidase activity; GO:0005488 binding; GO:0005543 phospholipid binding; GO:0008233 peptidase activity; GO:0008236 serine-type peptidase activity; GO:0008289 lipid binding; GO:0016787 hydrolase activity; GO:0017171 serine hydrolase activity; GO:0043167 ion binding; GO:0043168 anion binding; GO:0070011 pep…	PF00089	Trypsin
Z10_50932	hypothetical protein	--	28.8	16	3	3	3	1.364	0.68	0.564	1.031	1.251	0.687	0.498	0.488	1.12	1.866	0.704	1.349	0.459	1.048	1.344	1.544	0.831	1.309	0.351792	1.467	0.280595	1.12	0.612483	nucleus
Z10_71507	PREDICTED: Maylandia zebra GABA(A) receptor-associated protein (gabarap), mRNA	--	14.5	11	2	4	2	0.901	0.871	0.782	1.085	1.116	1.016	0.816	0.888	1.018	1.527	0.917	1.247	0.871	0.756	1.056	1.135	1.063	1.108	0.421854	1.084	0.637344	0.978	0.951464	cytoplasm	K08341	GABARAP, ATG8, LC3; GABA(A) receptor-associated protein	map04068 FoxO signaling pathway; map04136 Autophagy - other; map04137 Mitophagy - animal; map04140 Autophagy - animal; map04212 Longevity regulating pathway - worm; map04371 Apelin signaling pathway; map04621 NOD-like receptor signaling pathway; map04727 GABAergic synapse; map05131 Shigellosis; map05167 Kaposi sarcoma-associated herpesvirus infection	GO:0000045 autophagosome assembly; GO:0000226 microtubule cytoskeleton organization; GO:0000422 mitophagy; GO:0002119 nematode larval development; GO:0002164 larval development; GO:0002165 instar larval or pupal development; GO:0006605 protein targeting; GO:0006810 transport; GO:0006886 intracellular protein transport; GO:0006914 autophagy; GO:0006915 apoptotic process; GO:0006950 response to str…	GO:0000323 lytic vacuole; GO:0000421 autophagosome membrane; GO:0005622 intracellular; GO:0005623 cell; GO:0005737 cytoplasm; GO:0005739 mitochondrion; GO:0005740 mitochondrial envelope; GO:0005741 mitochondrial outer membrane; GO:0005764 lysosome; GO:0005767 secondary lysosome; GO:0005773 vacuole; GO:0005774 vacuolar membrane; GO:0005776 autophagosome; GO:0005783 endoplasmic reticulum; GO:000579…	GO:0005102 receptor binding; GO:0005488 binding; GO:0005515 protein binding; GO:0008017 microtubule binding; GO:0008092 cytoskeletal protein binding; GO:0015631 tubulin binding; GO:0019899 enzyme binding; GO:0019900 kinase binding; GO:0019901 protein kinase binding; GO:0031386 protein tag; GO:0031625 ubiquitin protein ligase binding; GO:0044389 ubiquitin-like protein ligase binding; GO:0048487 be…	PF02991	Autophagy protein Atg8 ubiquitin like	Z	KOG1654	Microtubule-associated anchor protein involved in autophagy and membrane trafficking
Z10_70460	PREDICTED: Larimichthys crocea family with sequence similarity 195, member A (fam195a), mRNA	--	13.1	10	1	1	1																								mitochondria					GO:0005622 intracellular; GO:0005623 cell; GO:0005634 nucleus; GO:0005737 cytoplasm; GO:0010494 cytoplasmic stress granule; GO:0032991 macromolecular complex; GO:0035770 ribonucleoprotein granule; GO:0036464 cytoplasmic ribonucleoprotein granule; GO:0043226 organelle; GO:0043227 membrane-bounded organelle; GO:0043228 non-membrane-bounded organelle; GO:0043229 intracellular organelle; GO:0043231 i…
Z10_60990	PREDICTED: Larimichthys crocea eukaryotic translation initiation factor 2B, subunit 4 delta, 67kDa (eif2b4), mRNA	--	51.6	22	8	9	8	0.852	1.026	1.121	0.975	0.805	1.038	0.603	0.985	1.049	0.966	0.901	0.893	0.768	1.686	1.086	0.884	1.089	1.097	0.580837	1.014	0.928753	0.924	0.51813	cytoplasm	K03680	EIF2B4; translation initiation factor eIF-2B subunit delta	map03013 RNA transport; map05168 Herpes simplex virus 1 infection	GO:0000003 reproduction; GO:0001541 ovarian follicle development; GO:0002253 activation of immune response; GO:0002376 immune system process; GO:0002429 immune response-activating cell surface receptor signaling pathway; GO:0002682 regulation of immune system process; GO:0002684 positive regulation of immune system process; GO:0002757 immune response-activating signal transduction; GO:0002764 imm…	GO:0005622 intracellular; GO:0005623 cell; GO:0005737 cytoplasm; GO:0005829 cytosol; GO:0005851 eukaryotic translation initiation factor 2B complex; GO:0032991 macromolecular complex; GO:0044424 intracellular part; GO:0044444 cytoplasmic part; GO:0044464 cell part;	GO:0003676 nucleic acid binding; GO:0003723 RNA binding; GO:0003743 translation initiation factor activity; GO:0005085 guanyl-nucleotide exchange factor activity; GO:0005488 binding; GO:0005515 protein binding; GO:0008135 translation factor activity, RNA binding; GO:0019899 enzyme binding; GO:0031369 translation initiation factor binding; GO:0051020 GTPase binding; GO:0097159 organic cyclic compo…			J	KOG1467	Translation initiation factor 2B, delta subunit (eIF-2Bdelta/GCD2)
Z10_56206	Anoplopoma fimbria clone afim-evh-518-034 Gap junction Cx32.2 protein putative mRNA, complete cds	--	15.3	10	1	1	1																								plasma membrane	K07612	GJA3, CX46; gap junction alpha-3 protein
Z10_74321	Scophthalmus maximus clone rpfsba0_002268 microsatellite sequence	--	13.6	11	1	1	1																								nucleus				GO:0001817 regulation of cytokine production; GO:0001818 negative regulation of cytokine production; GO:0002576 platelet degranulation; GO:0002791 regulation of peptide secretion; GO:0002792 negative regulation of peptide secretion; GO:0006508 proteolysis; GO:0006807 nitrogen compound metabolic process; GO:0006810 transport; GO:0006887 exocytosis; GO:0006915 apoptotic process; GO:0006996 organell…	GO:0000323 lytic vacuole; GO:0005576 extracellular region; GO:0005615 extracellular space; GO:0005622 intracellular; GO:0005623 cell; GO:0005737 cytoplasm; GO:0005764 lysosome; GO:0005773 vacuole; GO:0005794 Golgi apparatus; GO:0012505 endomembrane system; GO:0030141 secretory granule; GO:0031091 platelet alpha granule; GO:0031093 platelet alpha granule lumen; GO:0031410 cytoplasmic vesicle; GO:0…	GO:0005488 binding; GO:0005518 collagen binding; GO:0044877 macromolecular complex binding;
Z10_69652	PREDICTED: Larimichthys crocea biogenesis of lysosomal organelles complex-1, subunit 2 (bloc1s2), mRNA	--	20	8	2	3	2	1.014	0.777	0.865	1.035	1.19	1.13	0.768	0.734	1.103	1.288	1.062	1.102	0.748	0.854	1.063	1.269	1.245	1.099	0.416414	1.186	0.269801	1.079	0.565363	cytoplasm	K16750	BLOC1S2; biogenesis of lysosome-related organelles complex 1 subunit 2		GO:0000226 microtubule cytoskeleton organization; GO:0006355 regulation of transcription, DNA-templated; GO:0006357 regulation of transcription from RNA polymerase II promoter; GO:0006810 transport; GO:0006839 mitochondrial transport; GO:0006915 apoptotic process; GO:0006928 movement of cell or subcellular component; GO:0006996 organelle organization; GO:0007005 mitochondrion organization; GO:000…	GO:0000930 gamma-tubulin complex; GO:0005622 intracellular; GO:0005623 cell; GO:0005634 nucleus; GO:0005737 cytoplasm; GO:0005739 mitochondrion; GO:0005768 endosome; GO:0005813 centrosome; GO:0005815 microtubule organizing center; GO:0005829 cytosol; GO:0005856 cytoskeleton; GO:0012505 endomembrane system; GO:0015630 microtubule cytoskeleton; GO:0031082 BLOC complex; GO:0031083 BLOC-1 complex; GO…	GO:0003824 catalytic activity; GO:0005488 binding; GO:0005515 protein binding; GO:0008022 protein C-terminus binding; GO:0008092 cytoskeletal protein binding; GO:0015631 tubulin binding; GO:0016491 oxidoreductase activity; GO:0042802 identical protein binding; GO:0042803 protein homodimerization activity; GO:0043015 gamma-tubulin binding; GO:0046983 protein dimerization activity;			S	KOG4559	Uncharacterized conserved protein
Z10_73089	PREDICTED: Notothenia coriiceps neutrophil cytosol factor 2-like (LOC104967226), mRNA	--	28.9	9	2	2	2																								cytoplasm,nucleus	K21432	NOXA1; NADPH oxidase activator 1		GO:0006801 superoxide metabolic process; GO:0008152 metabolic process; GO:0009987 cellular process; GO:0010310 regulation of hydrogen peroxide metabolic process; GO:0019222 regulation of metabolic process; GO:0031323 regulation of cellular metabolic process; GO:0043085 positive regulation of catalytic activity; GO:0044093 positive regulation of molecular function; GO:0044237 cellular metabolic pr…	GO:0005622 intracellular; GO:0005623 cell; GO:0005737 cytoplasm; GO:0005829 cytosol; GO:0005886 plasma membrane; GO:0005887 integral component of plasma membrane; GO:0016020 membrane; GO:0016021 integral component of membrane; GO:0031224 intrinsic component of membrane; GO:0031226 intrinsic component of plasma membrane; GO:0032991 macromolecular complex; GO:0043020 NADPH oxidase complex; GO:00444…	GO:0005488 binding; GO:0005515 protein binding; GO:0008047 enzyme activator activity; GO:0016176 superoxide-generating NADPH oxidase activator activity; GO:0017016 Ras GTPase binding; GO:0017048 Rho GTPase binding; GO:0017124 SH3 domain binding; GO:0019899 enzyme binding; GO:0019904 protein domain specific binding; GO:0030234 enzyme regulator activity; GO:0031267 small GTPase binding; GO:0048365 …			T	KOG4225	Sorbin and SH3 domain-containing protein
Z10_81470	PREDICTED: Larimichthys crocea crystallin, zeta (quinone reductase)-like 1 (cryzl1), mRNA	--	10.8	29	1	1	1																								cytoplasm				GO:0008152 metabolic process; GO:0009987 cellular process; GO:0042180 cellular ketone metabolic process; GO:0044237 cellular metabolic process; GO:0044281 small molecule metabolic process; GO:0051186 cofactor metabolic process; GO:0055114 oxidation-reduction process; GO:0071704 organic substance metabolic process; GO:1901661 quinone metabolic process;		GO:0000166 nucleotide binding; GO:0003824 catalytic activity; GO:0003960 NADPH:quinone reductase activity; GO:0005488 binding; GO:0016491 oxidoreductase activity; GO:0016651 oxidoreductase activity, acting on NAD(P)H; GO:0016655 oxidoreductase activity, acting on NAD(P)H, quinone or similar compound as acceptor; GO:0036094 small molecule binding; GO:0048037 cofactor binding; GO:0050661 NADP bindi…			C	KOG1198	Zinc-binding oxidoreductase
Z10_65979	PREDICTED: Cynoglossus semilaevis elongation factor 1-delta-like (LOC103396400), transcript variant X4, mRNA	--	14.2	74	10	38	1	1.126	1.053	1.118	1.077	1.374	1.25	0.918	1.014	0.866	0.903	0.913	1.251	0.522	0.904	0.822	0.888	0.884	0.862	0.196114	0.801	0.184122	0.93	0.42057	cytoplasm	K15410	EEF1D; elongation factor 1-delta		GO:0006412 translation; GO:0006414 translational elongation; GO:0006518 peptide metabolic process; GO:0006807 nitrogen compound metabolic process; GO:0008152 metabolic process; GO:0009058 biosynthetic process; GO:0009059 macromolecule biosynthetic process; GO:0009987 cellular process; GO:0010467 gene expression; GO:0019538 protein metabolic process; GO:0034641 cellular nitrogen compound metabolic…	GO:0005622 intracellular; GO:0005623 cell; GO:0005737 cytoplasm; GO:0005853 eukaryotic translation elongation factor 1 complex; GO:0032991 macromolecular complex; GO:0044424 intracellular part; GO:0044444 cytoplasmic part; GO:0044464 cell part;	GO:0003676 nucleic acid binding; GO:0003723 RNA binding; GO:0003746 translation elongation factor activity; GO:0005488 binding; GO:0008135 translation factor activity, RNA binding; GO:0097159 organic cyclic compound binding; GO:1901363 heterocyclic compound binding;	PF10587; PF00736	Eukaryotic elongation factor 1 beta central acidic region; EF-1 guanine nucleotide exchange domain	K	KOG1668	Elongation factor 1 beta/delta chain
Z10_60822	PREDICTED: Larimichthys crocea retinol dehydrogenase 3-like (LOC104926398), transcript variant X1, mRNA	--	30.5	52	18	85	9	1.044	1.09	0.764	1.048	1.069	1.107	1.106	0.849	0.919	0.481	1.327	1.057	1.183	1.082	0.979	0.84	1.229	0.945	0.505222	1.117	0.715157	1.182	0.0534284	cytoplasm	K11154	RDH16; retinol dehydrogenase 16 [EC:1.1.1.-]	map00830 Retinol metabolism; map01100 Metabolic pathways	GO:0008152 metabolic process; GO:0055114 oxidation-reduction process;		GO:0003824 catalytic activity; GO:0016229 steroid dehydrogenase activity; GO:0016491 oxidoreductase activity;	PF00106	short chain dehydrogenase	Q	KOG1610	Corticosteroid 11-beta-dehydrogenase and related short chain-type dehydrogenases
Z10_80531	Anoplopoma fimbria clone afim-evh-009-007 High choriolytic enzyme 1 precursor putative mRNA, complete cds	--	28	68	13	26	13	0.349	0.419	0.402	0.407	1.422	0.621	0.423	0.48	0.64	0.579	0.707	0.574	0.48	4.867	3.124	0.458	1.781	3.489	0.0549301	3.425	0.185381	0.982	0.84024	cytoplasm	K18543	HCE; choriolysin H [EC:3.4.24.67]					PF01400	Astacin (Peptidase family M12A)	O	KOG3714	Meprin A metalloprotease
Z10_74822	PREDICTED: Larimichthys crocea differentially expressed in FDCP 6 homolog (mouse) (def6), transcript variant X2, mRNA	--	18.6	14	3	5	2	1.208	0.968	0.701	1.25	1.035	1.132	0.698	0.79	1.067	1.106	1.102	0.711	0.634	0.903	1.272	1.42	1.15	1.013	0.981632	1.454	0.0580801	1.436	0.0325925	extracellular	K20072	SWAP70; switch-associated protein 70		GO:0001667 ameboidal-type cell migration; GO:0002009 morphogenesis of an epithelium; GO:0006928 movement of cell or subcellular component; GO:0007275 multicellular organism development; GO:0007369 gastrulation; GO:0009653 anatomical structure morphogenesis; GO:0009790 embryo development; GO:0009888 tissue development; GO:0009987 cellular process; GO:0016477 cell migration; GO:0032501 multicellula…	GO:0005622 intracellular; GO:0005623 cell; GO:0005634 nucleus; GO:0005654 nucleoplasm; GO:0005737 cytoplasm; GO:0005829 cytosol; GO:0005911 cell-cell junction; GO:0030054 cell junction; GO:0031974 membrane-enclosed lumen; GO:0031981 nuclear lumen; GO:0043226 organelle; GO:0043227 membrane-bounded organelle; GO:0043229 intracellular organelle; GO:0043231 intracellular membrane-bounded organelle; G…
Z10_36253	PREDICTED: Larimichthys crocea cytochrome P450 3A40-like (LOC104931688), mRNA	--	45.1	31	11	27	4	0.673	1.669	1.434	1.054	0.911	1.063	1.334	1.318	0.892	0.248	1.135	0.832	1.334	0.341	0.545	1.019	0.926	0.709	0.143212	0.662	0.211928	0.933	0.712985	cytoplasm	K07424	CYP3A; cytochrome P450 family 3 subfamily A [EC:1.14.14.1]	map00140 Steroid hormone biosynthesis; map00591 Linoleic acid metabolism; map00830 Retinol metabolism; map01100 Metabolic pathways; map05204 Chemical carcinogenesis	GO:0001676 long-chain fatty acid metabolic process; GO:0002933 lipid hydroxylation; GO:0006066 alcohol metabolic process; GO:0006082 organic acid metabolic process; GO:0006629 lipid metabolic process; GO:0006631 fatty acid metabolic process; GO:0006633 fatty acid biosynthetic process; GO:0006694 steroid biosynthetic process; GO:0006706 steroid catabolic process; GO:0006720 isoprenoid metabolic pr…	GO:0005622 intracellular; GO:0005623 cell; GO:0005737 cytoplasm; GO:0005783 endoplasmic reticulum; GO:0005789 endoplasmic reticulum membrane; GO:0012505 endomembrane system; GO:0016020 membrane; GO:0031090 organelle membrane; GO:0031984 organelle subcompartment; GO:0042175 nuclear outer membrane-endoplasmic reticulum membrane network; GO:0043226 organelle; GO:0043227 membrane-bounded organelle; G…	GO:0003824 catalytic activity; GO:0004497 monooxygenase activity; GO:0005488 binding; GO:0005496 steroid binding; GO:0005506 iron ion binding; GO:0005515 protein binding; GO:0008144 drug binding; GO:0008289 lipid binding; GO:0008390 testosterone 16-alpha-hydroxylase activity; GO:0008395 steroid hydroxylase activity; GO:0016491 oxidoreductase activity; GO:0016705 oxidoreductase activity, acting on…	PF00067	Cytochrome P450	Q	KOG0158	Cytochrome P450 CYP3/CYP5/CYP6/CYP9 subfamilies
Z10_60477	Siniperca chuatsi solute carrier family 3 member 2 mRNA, complete cds	--	35.7	5	2	2	1	1.069	0.765	0.654	1.077	0.898	0.97	0.694	0.686	1.288	1.473	1.021	1.122	0.808	1.215	1.16	1.104	1.212	1.123	0.333622	1.337	0.0889912	1.191	0.337504	cytoplasm	K06519	SLC3A2, MDU1, CD98; solute carrier family 3, member 2	map04150 mTOR signaling pathway; map04216 Ferroptosis; map04974 Protein digestion and absorption	GO:0002376 immune system process; GO:0003333 amino acid transmembrane transport; GO:0006810 transport; GO:0006811 ion transport; GO:0006812 cation transport; GO:0006814 sodium ion transport; GO:0006816 calcium ion transport; GO:0006820 anion transport; GO:0006865 amino acid transport; GO:0006928 movement of cell or subcellular component; GO:0009987 cellular process; GO:0010033 response to organic…	GO:0005622 intracellular; GO:0005623 cell; GO:0005634 nucleus; GO:0005737 cytoplasm; GO:0005829 cytosol; GO:0005886 plasma membrane; GO:0009986 cell surface; GO:0016020 membrane; GO:0016021 integral component of membrane; GO:0016324 apical plasma membrane; GO:0031224 intrinsic component of membrane; GO:0031410 cytoplasmic vesicle; GO:0031982 vesicle; GO:0042470 melanosome; GO:0043226 organelle; G…	GO:0003676 nucleic acid binding; GO:0003723 RNA binding; GO:0003725 double-stranded RNA binding; GO:0005215 transporter activity; GO:0005342 organic acid transmembrane transporter activity; GO:0005432 calcium:sodium antiporter activity; GO:0005488 binding; GO:0008324 cation transmembrane transporter activity; GO:0008509 anion transmembrane transporter activity; GO:0008514 organic anion transmembr…			G	KOG0471	Alpha-amylase
Z10_60683	PREDICTED: Haplochromis burtoni guanine nucleotide-binding protein G(I)/G(S)/G(T) subunit beta-2 (LOC102294432), transcript variant X2, mRNA	--	18.9	19	2	4	1																								cytoplasm	K04537	GNB2; guanine nucleotide-binding protein G(I)/G(S)/G(T) subunit beta-2	map04014 Ras signaling pathway; map04062 Chemokine signaling pathway; map04151 PI3K-Akt signaling pathway; map04371 Apelin signaling pathway; map04713 Circadian entrainment; map04723 Retrograde endocannabinoid signaling; map04724 Glutamatergic synapse; map04725 Cholinergic synapse; map04726 Serotonergic synapse; map04727 GABAergic synapse; map04728 Dopaminergic synapse; map04926 Relaxin signaling…	GO:0001667 ameboidal-type cell migration; GO:0002009 morphogenesis of an epithelium; GO:0003007 heart morphogenesis; GO:0003365 establishment of cell polarity involved in ameboidal cell migration; GO:0003371 establishment or maintenance of cytoskeleton polarity involved in ameboidal cell migration; GO:0003379 establishment of cell polarity involved in gastrulation cell migration; GO:0003380 estab…	GO:0005622 intracellular; GO:0005623 cell; GO:0005737 cytoplasm; GO:0005829 cytosol; GO:0005834 heterotrimeric G-protein complex; GO:0005886 plasma membrane; GO:0009898 cytoplasmic side of plasma membrane; GO:0016020 membrane; GO:0019897 extrinsic component of plasma membrane; GO:0019898 extrinsic component of membrane; GO:0031234 extrinsic component of cytoplasmic side of plasma membrane; GO:003…	GO:0003824 catalytic activity; GO:0003924 GTPase activity; GO:0005246 calcium channel regulator activity; GO:0005488 binding; GO:0005515 protein binding; GO:0016247 channel regulator activity; GO:0016462 pyrophosphatase activity; GO:0016787 hydrolase activity; GO:0016817 hydrolase activity, acting on acid anhydrides; GO:0016818 hydrolase activity, acting on acid anhydrides, in phosphorus-containi…			S	KOG0286	G-protein beta subunit
Z10_65646	Oplegnathus fasciatus mRNA for protein Z-dependent protease inhibitor, complete cds, clone: 002_22-E02	--	41.7	21	9	11	9	0.891	1.308	1.089	1.053	0.799	1.057	1.039	1.179	0.956	0.593	0.924	1.187	1.092	0.569	0.978	1.055	0.856	0.817	0.0892073	0.746	0.079753	0.912	0.256642	cytoplasm	K04525	SERPINA; serpin A		GO:0001889 liver development; GO:0006464 cellular protein modification process; GO:0006807 nitrogen compound metabolic process; GO:0007275 multicellular organism development; GO:0008152 metabolic process; GO:0009892 negative regulation of metabolic process; GO:0009987 cellular process; GO:0010466 negative regulation of peptidase activity; GO:0010605 negative regulation of macromolecule metabolic …	GO:0005576 extracellular region; GO:0005615 extracellular space; GO:0005622 intracellular; GO:0005623 cell; GO:0005737 cytoplasm; GO:0005783 endoplasmic reticulum; GO:0005788 endoplasmic reticulum lumen; GO:0012505 endomembrane system; GO:0031974 membrane-enclosed lumen; GO:0043226 organelle; GO:0043227 membrane-bounded organelle; GO:0043229 intracellular organelle; GO:0043231 intracellular membr…	GO:0004857 enzyme inhibitor activity; GO:0004866 endopeptidase inhibitor activity; GO:0004867 serine-type endopeptidase inhibitor activity; GO:0005488 binding; GO:0005496 steroid binding; GO:0008289 lipid binding; GO:0030234 enzyme regulator activity; GO:0030414 peptidase inhibitor activity; GO:0061134 peptidase regulator activity; GO:0061135 endopeptidase regulator activity; GO:0097159 organic c…	PF00079	Serpin (serine protease inhibitor)	V	KOG2392	Serpin
Z10_78349	Epinephelus coioides basic transcription factor 3-like 4 mRNA, complete cds	--	17.3	67	8	25	2	1.095	0.92	0.946	0.916	1.083	0.931	0.62	0.869	1.145	1.168	0.913	0.939	0.764	1.546	1.091	1.069	1.039	1.163	0.242919	1.188	0.276321	1.022	0.977159	nucleus	K01527	EGD1, BTF3; nascent polypeptide-associated complex subunit beta	map04214 Apoptosis - fly	GO:0000003 reproduction; GO:0000578 embryonic axis specification; GO:0001700 embryonic development via the syncytial blastoderm; GO:0003002 regionalization; GO:0003006 developmental process involved in reproduction; GO:0006403 RNA localization; GO:0006810 transport; GO:0007028 cytoplasm organization; GO:0007275 multicellular organism development; GO:0007276 gamete generation; GO:0007281 germ cell…	GO:0005622 intracellular; GO:0005623 cell; GO:0005737 cytoplasm; GO:0005739 mitochondrion; GO:0005854 nascent polypeptide-associated complex; GO:0032991 macromolecular complex; GO:0043226 organelle; GO:0043227 membrane-bounded organelle; GO:0043229 intracellular organelle; GO:0043231 intracellular membrane-bounded organelle; GO:0044424 intracellular part; GO:0044444 cytoplasmic part; GO:0044464 c…	GO:0005215 transporter activity; GO:0005488 binding; GO:0005515 protein binding; GO:0008565 protein transporter activity;			K	KOG2240	RNA polymerase II general transcription factor BTF3 and related proteins
Z10_82332	Epinephelus coioides sorcin mRNA, complete cds	--	18.9	49	7	24	7	1.003	1.016	1.131	1.188	0.957	0.982	1.022	0.993	1.115	1.117	1.046	0.951	0.88	0.721	0.93	0.967	1.032	0.897	0.0990649	0.922	0.361922	1.029	0.623102	extracellular				GO:0001508 action potential; GO:0002027 regulation of heart rate; GO:0002791 regulation of peptide secretion; GO:0002793 positive regulation of peptide secretion; GO:0006355 regulation of transcription, DNA-templated; GO:0006508 proteolysis; GO:0006807 nitrogen compound metabolic process; GO:0006810 transport; GO:0006811 ion transport; GO:0006812 cation transport; GO:0006816 calcium ion transport…	GO:0005576 extracellular region; GO:0005615 extracellular space; GO:0005622 intracellular; GO:0005623 cell; GO:0005634 nucleus; GO:0005654 nucleoplasm; GO:0005737 cytoplasm; GO:0005739 mitochondrion; GO:0005783 endoplasmic reticulum; GO:0005789 endoplasmic reticulum membrane; GO:0005790 smooth endoplasmic reticulum; GO:0005829 cytosol; GO:0005886 plasma membrane; GO:0012505 endomembrane system; G…	GO:0002020 protease binding; GO:0003824 catalytic activity; GO:0004175 endopeptidase activity; GO:0004197 cysteine-type endopeptidase activity; GO:0004198 calcium-dependent cysteine-type endopeptidase activity; GO:0005102 receptor binding; GO:0005246 calcium channel regulator activity; GO:0005488 binding; GO:0005509 calcium ion binding; GO:0005515 protein binding; GO:0008134 transcription factor …	PF13833	EF-hand domain pair	T	KOG0037	Ca2+-binding protein, EF-Hand protein superfamily
Z10_74636	PREDICTED: Larimichthys crocea ADP/ATP translocase 3 (LOC104931565), mRNA	--	16.6	63	9	42	1	1.068	0.577	0.608	1.164	0.851	1.667	0.465	0.463	1.651	1.515	1.434	0.688	0.575	0.598	1.38	1.293	2.039	0.994	0.90525	1.863	0.0626505	1.874	0.148626	cytoplasm	K05863	SLC25A4S, ANT; solute carrier family 25 (mitochondrial adenine nucleotide translocator), member 4/5/6/31	map04020 Calcium signaling pathway; map04022 cGMP-PKG signaling pathway; map04217 Necroptosis; map04218 Cellular senescence; map05012 Parkinson disease; map05016 Huntington disease; map05164 Influenza A; map05166 Human T-cell leukemia virus 1 infection						C	KOG0749	Mitochondrial ADP/ATP carrier proteins
Z10_67409	PREDICTED: Larimichthys crocea GSK3B interacting protein (gskip), transcript variant X1, mRNA	--	18.2	6	1	1	1	1.001	0.954	1.03	1.117	1.092	1.174	0.88	1.061	1.097	0.985	0.907	0.94	0.786	0.82	1.047	1.111	0.96	0.929	0.297752	0.954	0.546631	1.027	0.753018	nucleus				GO:0001932 regulation of protein phosphorylation; GO:0001933 negative regulation of protein phosphorylation; GO:0006469 negative regulation of protein kinase activity; GO:0006915 apoptotic process; GO:0006950 response to stress; GO:0006979 response to oxidative stress; GO:0007154 cell communication; GO:0007165 signal transduction; GO:0008219 cell death; GO:0008631 intrinsic apoptotic signaling pa…	GO:0005622 intracellular; GO:0005623 cell; GO:0005634 nucleus; GO:0005737 cytoplasm; GO:0043226 organelle; GO:0043227 membrane-bounded organelle; GO:0043229 intracellular organelle; GO:0043231 intracellular membrane-bounded organelle; GO:0044424 intracellular part; GO:0044464 cell part;	GO:0004857 enzyme inhibitor activity; GO:0004860 protein kinase inhibitor activity; GO:0005488 binding; GO:0005515 protein binding; GO:0019207 kinase regulator activity; GO:0019210 kinase inhibitor activity; GO:0019887 protein kinase regulator activity; GO:0030234 enzyme regulator activity; GO:0034237 protein kinase A regulatory subunit binding; GO:0051018 protein kinase A binding; GO:0098772 mol…			S	KOG3965	Uncharacterized conserved protein
Z10_73869	PREDICTED: Larimichthys crocea component of oligomeric golgi complex 5 (cog5), mRNA	--	29.3	9	1	1	1																								nucleus	K20292	COG5; conserved oligomeric Golgi complex subunit 5		GO:0000003 reproduction; GO:0000212 meiotic spindle organization; GO:0000226 microtubule cytoskeleton organization; GO:0000280 nuclear division; GO:0000910 cytokinesis; GO:0000916 actomyosin contractile ring contraction; GO:0001675 acrosome assembly; GO:0003006 developmental process involved in reproduction; GO:0006810 transport; GO:0006888 ER to Golgi vesicle-mediated transport; GO:0006891 intra…	GO:0000139 Golgi membrane; GO:0005622 intracellular; GO:0005623 cell; GO:0005634 nucleus; GO:0005654 nucleoplasm; GO:0005737 cytoplasm; GO:0005783 endoplasmic reticulum; GO:0005794 Golgi apparatus; GO:0005802 trans-Golgi network; GO:0012505 endomembrane system; GO:0016020 membrane; GO:0017119 Golgi transport complex; GO:0031090 organelle membrane; GO:0031974 membrane-enclosed lumen; GO:0031981 nu…				U	KOG2211	Predicted Golgi transport complex 1 protein
Z10_67378	PREDICTED: Stegastes partitus suppressor of Ty 16 homolog (S. cerevisiae) (supt16h), transcript variant X2, mRNA	--	29.7	10	2	3	2	0.913	0.804	0.725	1.146	0.916	0.857	0.718	0.719	1.171	1.704	1.152	1.044	0.715	0.867	1.404	1.147	1.419	1.208	0.265709	1.362	0.174507	1.127	0.428011	cytoplasm				GO:0001672 regulation of chromatin assembly or disassembly; GO:0006139 nucleobase-containing compound metabolic process; GO:0006325 chromatin organization; GO:0006333 chromatin assembly or disassembly; GO:0006337 nucleosome disassembly; GO:0006351 transcription, DNA-templated; GO:0006354 DNA-templated transcription, elongation; GO:0006355 regulation of transcription, DNA-templated; GO:0006357 reg…	GO:0005622 intracellular; GO:0005623 cell; GO:0005634 nucleus; GO:0005654 nucleoplasm; GO:0005694 chromosome; GO:0008023 transcription elongation factor complex; GO:0031974 membrane-enclosed lumen; GO:0031981 nuclear lumen; GO:0032991 macromolecular complex; GO:0035101 FACT complex; GO:0043226 organelle; GO:0043227 membrane-bounded organelle; GO:0043228 non-membrane-bounded organelle; GO:0043229 …	GO:0003682 chromatin binding; GO:0005488 binding; GO:0005515 protein binding; GO:0031491 nucleosome binding; GO:0042393 histone binding; GO:0044877 macromolecular complex binding;	PF00557	Metallopeptidase family M24	E	KOG1189	Global transcriptional regulator, cell division control protein
Z10_70603	PREDICTED: Larimichthys crocea aflatoxin B1 aldehyde reductase member 4-like (LOC104919342), mRNA	--	33.4	59	14	52	14	0.825	1.277	1.239	1.047	0.983	1.135	1.262	1.43	0.974	0.67	1.071	0.958	1.021	0.577	0.797	0.853	0.955	0.785	0.0475633	0.706	0.0492419	0.899	0.433157	mitochondria	K15303	AKR7; aflatoxin B1 aldehyde reductase	map00980 Metabolism of xenobiotics by cytochrome P450	GO:0005975 carbohydrate metabolic process; GO:0006066 alcohol metabolic process; GO:0006081 cellular aldehyde metabolic process; GO:0006091 generation of precursor metabolites and energy; GO:0006725 cellular aromatic compound metabolic process; GO:0006805 xenobiotic metabolic process; GO:0006807 nitrogen compound metabolic process; GO:0008152 metabolic process; GO:0009056 catabolic process; GO:00…	GO:0005622 intracellular; GO:0005623 cell; GO:0005737 cytoplasm; GO:0005794 Golgi apparatus; GO:0005829 cytosol; GO:0012505 endomembrane system; GO:0043226 organelle; GO:0043227 membrane-bounded organelle; GO:0043229 intracellular organelle; GO:0043231 intracellular membrane-bounded organelle; GO:0044424 intracellular part; GO:0044444 cytoplasmic part; GO:0044464 cell part;	GO:0003824 catalytic activity; GO:0004032 alditol:NADP+ 1-oxidoreductase activity; GO:0004033 aldo-keto reductase (NADP) activity; GO:0004301 epoxide hydrolase activity; GO:0005488 binding; GO:0005515 protein binding; GO:0008106 alcohol dehydrogenase (NADP+) activity; GO:0009055 electron carrier activity; GO:0016491 oxidoreductase activity; GO:0016614 oxidoreductase activity, acting on CH-OH grou…	PF00248	Aldo/keto reductase family
Z10_71100	PREDICTED: Larimichthys crocea epiplakin-like (LOC104931056), mRNA	--	12.9	57	5	8	5	1.525	0.849	0.767	1.3	1.123	1.226	0.692	0.892	0.812	0.969	0.972	0.902	0.732	0.928	1.044	1.238	0.951	0.938	0.811304	1.172	0.185818	1.25	0.225081	mitochondria	K10388	PLEC; plectin		GO:0006950 response to stress; GO:0006996 organelle organization; GO:0007010 cytoskeleton organization; GO:0008285 negative regulation of cell proliferation; GO:0009611 response to wounding; GO:0009987 cellular process; GO:0010632 regulation of epithelial cell migration; GO:0010633 negative regulation of epithelial cell migration; GO:0010837 regulation of keratinocyte proliferation; GO:0010839 ne…	GO:0005622 intracellular; GO:0005623 cell; GO:0005634 nucleus; GO:0005856 cytoskeleton; GO:0005882 intermediate filament; GO:0005911 cell-cell junction; GO:0005923 bicellular tight junction; GO:0030054 cell junction; GO:0030055 cell-substrate junction; GO:0030056 hemidesmosome; GO:0031974 membrane-enclosed lumen; GO:0031981 nuclear lumen; GO:0043226 organelle; GO:0043227 membrane-bounded organell…	GO:0005488 binding; GO:0019215 intermediate filament binding; GO:0044877 macromolecular complex binding;			Z	KOG0516	Dystonin, GAS (Growth-arrest-specific protein), and related proteins
Z10_54715	PREDICTED: Stegastes partitus sialic acid acetylesterase (siae), mRNA	--	29.2	21	4	8	4	1.113	0.647	0.998	1.045	0.736	0.761	0.988	0.714	1.466	1.1	1	1.159	1.015	0.677	1.286	1.219	1.092	1.001	0.938655	1.05	0.799872	1.048	0.872978	extracellular	K05970	SIAE; sialate O-acetylesterase [EC:3.1.1.53]		GO:0002682 regulation of immune system process; GO:0005975 carbohydrate metabolic process; GO:0008152 metabolic process; GO:0044238 primary metabolic process; GO:0050789 regulation of biological process; GO:0065007 biological regulation; GO:0071704 organic substance metabolic process;	GO:0000323 lytic vacuole; GO:0005576 extracellular region; GO:0005622 intracellular; GO:0005623 cell; GO:0005737 cytoplasm; GO:0005764 lysosome; GO:0005773 vacuole; GO:0043226 organelle; GO:0043227 membrane-bounded organelle; GO:0043229 intracellular organelle; GO:0043231 intracellular membrane-bounded organelle; GO:0044424 intracellular part; GO:0044444 cytoplasmic part; GO:0044464 cell part;	GO:0001681 sialate O-acetylesterase activity; GO:0003824 catalytic activity; GO:0008126 acetylesterase activity; GO:0016787 hydrolase activity; GO:0016788 hydrolase activity, acting on ester bonds; GO:0034338 short-chain carboxylesterase activity; GO:0052689 carboxylic ester hydrolase activity;	PF03629	Domain of unknown function (DUF303)
Z10_74523	PREDICTED: Oreochromis niloticus nucleolar protein 7, 27kDa (nol7), mRNA	--	16.1	31	3	4	3	0.953	1.02	0.837	1.115	0.989	0.916	0.817	0.909	0.999	1.09	0.94	1.087	0.926	1.01	1.276	1.114	1.011	1.082	0.228181	1.111	0.229844	1.027	0.736944	nucleus					GO:0005622 intracellular; GO:0005623 cell; GO:0005634 nucleus; GO:0005730 nucleolus; GO:0005737 cytoplasm; GO:0005739 mitochondrion; GO:0031974 membrane-enclosed lumen; GO:0031981 nuclear lumen; GO:0043226 organelle; GO:0043227 membrane-bounded organelle; GO:0043228 non-membrane-bounded organelle; GO:0043229 intracellular organelle; GO:0043231 intracellular membrane-bounded organelle; GO:0043232 …		PF08157	NUC129 domain
Z10_74256	PREDICTED: Larimichthys crocea mothers against decapentaplegic homolog 3 (LOC104927744), mRNA	--	23.8	8	2	3	1	1.268	0.893	0.76	1.126	0.626	1.14	0.734	0.856	1.406	1.444	0.9	0.752	0.914	0.889	1.13	1.161	0.933	0.922	0.545607	1.278	0.211187	1.387	0.0731296	extracellular	K23605	SMAD3; mothers against decapentaplegic homolog 3	map04068 FoxO signaling pathway; map04110 Cell cycle; map04144 Endocytosis; map04218 Cellular senescence; map04350 TGF-beta signaling pathway; map04371 Apelin signaling pathway; map04390 Hippo signaling pathway; map04520 Adherens junction; map04550 Signaling pathways regulating pluripotency of stem cells; map04659 Th17 cell differentiation; map04933 AGE-RAGE signaling pathway in diabetic complica…	GO:0000122 negative regulation of transcription from RNA polymerase II promoter; GO:0000902 cell morphogenesis; GO:0000904 cell morphogenesis involved in differentiation; GO:0001501 skeletal system development; GO:0001503 ossification; GO:0001505 regulation of neurotransmitter levels; GO:0001558 regulation of cell growth; GO:0001649 osteoblast differentiation; GO:0001654 eye development; GO:00016…	GO:0000228 nuclear chromosome; GO:0000785 chromatin; GO:0000790 nuclear chromatin; GO:0005622 intracellular; GO:0005623 cell; GO:0005634 nucleus; GO:0005635 nuclear envelope; GO:0005637 nuclear inner membrane; GO:0005654 nucleoplasm; GO:0005667 transcription factor complex; GO:0005694 chromosome; GO:0005737 cytoplasm; GO:0005829 cytosol; GO:0005886 plasma membrane; GO:0012505 endomembrane system;…	GO:0000976 transcription regulatory region sequence-specific DNA binding; GO:0000977 RNA polymerase II regulatory region sequence-specific DNA binding; GO:0000978 RNA polymerase II core promoter proximal region sequence-specific DNA binding; GO:0000981 RNA polymerase II transcription factor activity, sequence-specific DNA binding; GO:0000983 transcription factor activity, RNA polymerase II core p…			K	KOG3701	TGFbeta receptor signaling protein SMAD and related proteins
Z10_69536	PREDICTED: Larimichthys crocea deoxynucleotidyltransferase, terminal, interacting protein 1 (dnttip1), mRNA	--	34.3	6	2	2	2	0.881	1.165	0.707	0.949	1.409	1.219	0.472	0.611	0.97	1.255	1.132	1.16	0.74	0.777	1.088	1.466	1.349	1.192	0.290707	1.361	0.149749	1.141	0.60905	nucleus	K08707	DNTTIP1; deoxynucleotidyltransferase terminal-interacting protein 1		GO:0043085 positive regulation of catalytic activity; GO:0044093 positive regulation of molecular function; GO:0050790 regulation of catalytic activity; GO:0065007 biological regulation; GO:0065009 regulation of molecular function;	GO:0000118 histone deacetylase complex; GO:0005622 intracellular; GO:0005623 cell; GO:0005634 nucleus; GO:0005654 nucleoplasm; GO:0005730 nucleolus; GO:0031974 membrane-enclosed lumen; GO:0031981 nuclear lumen; GO:0032991 macromolecular complex; GO:0043226 organelle; GO:0043227 membrane-bounded organelle; GO:0043228 non-membrane-bounded organelle; GO:0043229 intracellular organelle; GO:0043231 in…	GO:0003676 nucleic acid binding; GO:0003677 DNA binding; GO:0003682 chromatin binding; GO:0005488 binding; GO:0005515 protein binding; GO:0008047 enzyme activator activity; GO:0030234 enzyme regulator activity; GO:0031491 nucleosome binding; GO:0042802 identical protein binding; GO:0042803 protein homodimerization activity; GO:0044877 macromolecular complex binding; GO:0046983 protein dimerizatio…			T	KOG4801	Member of the steroid/thyroid receptor superfamily
Z10_69619	PREDICTED: Larimichthys crocea uncharacterized LOC104939079 (LOC104939079), mRNA	--	34.2	36	9	31	9	1.368	1.245	0.865	1.063	1.102	1.239	0.892	0.881	1.078	0.532	0.888	1.009	0.887	0.437	1.109	1.061	0.76	0.749	0.0669051	0.936	0.615552	1.25	0.060394	cytoplasm	K14361	OSTBETA, OSTB, SLC51A2; organic solute transporter subunit beta	map04976 Bile secretion	GO:0006810 transport; GO:0006811 ion transport; GO:0006820 anion transport; GO:0006869 lipid transport; GO:0009889 regulation of biosynthetic process; GO:0009891 positive regulation of biosynthetic process; GO:0009893 positive regulation of metabolic process; GO:0010556 regulation of macromolecule biosynthetic process; GO:0010557 positive regulation of macromolecule biosynthetic process; GO:00105…	GO:0005623 cell; GO:0005886 plasma membrane; GO:0016020 membrane; GO:0016021 integral component of membrane; GO:0016323 basolateral plasma membrane; GO:0031224 intrinsic component of membrane; GO:0032991 macromolecular complex; GO:0044425 membrane part; GO:0044459 plasma membrane part; GO:0044464 cell part; GO:0071944 cell periphery; GO:0098590 plasma membrane region;	GO:0005215 transporter activity; GO:0005319 lipid transporter activity; GO:0005342 organic acid transmembrane transporter activity; GO:0005488 binding; GO:0005515 protein binding; GO:0008028 monocarboxylic acid transmembrane transporter activity; GO:0008509 anion transmembrane transporter activity; GO:0008514 organic anion transmembrane transporter activity; GO:0015075 ion transmembrane transport…
Z10_59868	Anoplopoma fimbria clone afim-evh-507-146 Cysteine dioxygenase type 1 putative mRNA, complete cds	--	23.4	32	7	8	7	1.329	1.056	1.258	0.915	1.086	1.099	1.32	1.142	0.718	0.408	0.975	1.154	1.642	0.377	0.748	1.088	0.789	0.842	0.290181	0.763	0.268492	0.906	0.423298	cytoplasm	K00456	CDO1; cysteine dioxygenase [EC:1.13.11.20]	map00270 Cysteine and methionine metabolism; map00430 Taurine and hypotaurine metabolism; map01100 Metabolic pathways	GO:0000096 sulfur amino acid metabolic process; GO:0000097 sulfur amino acid biosynthetic process; GO:0000098 sulfur amino acid catabolic process; GO:0001101 response to acid chemical; GO:0006082 organic acid metabolic process; GO:0006520 cellular amino acid metabolic process; GO:0006534 cysteine metabolic process; GO:0006790 sulfur compound metabolic process; GO:0006805 xenobiotic metabolic proc…	GO:0005622 intracellular; GO:0005623 cell; GO:0005737 cytoplasm; GO:0005829 cytosol; GO:0005886 plasma membrane; GO:0016020 membrane; GO:0044424 intracellular part; GO:0044444 cytoplasmic part; GO:0044464 cell part; GO:0071944 cell periphery;	GO:0003824 catalytic activity; GO:0005488 binding; GO:0005506 iron ion binding; GO:0008198 ferrous iron binding; GO:0016491 oxidoreductase activity; GO:0016701 oxidoreductase activity, acting on single donors with incorporation of molecular oxygen; GO:0016702 oxidoreductase activity, acting on single donors with incorporation of molecular oxygen, incorporation of two atoms of oxygen; GO:0017172 c…	PF05995	Cysteine dioxygenase type I	E	KOG4064	Cysteine dioxygenase CDO1
Z10_82088	PREDICTED: Oreochromis niloticus cellular retinoic acid binding protein 1 (crabp1), mRNA	--	15.6	24	3	4	3	0.903	0.967	1.032	1.225	1.075	1.235	1.009	0.91	1.031	0.889	1.286	1.012	0.842	0.786	0.843	0.957	1.34	0.899	0.210241	0.969	0.691061	1.078	0.413412	cytoplasm	K17337	CRABP1; cellular retinoic acid-binding protein 1		GO:0007154 cell communication; GO:0007165 signal transduction; GO:0007275 multicellular organism development; GO:0009987 cellular process; GO:0016043 cellular component organization; GO:0022607 cellular component assembly; GO:0023052 signaling; GO:0032501 multicellular organismal process; GO:0032502 developmental process; GO:0043933 macromolecular complex subunit organization; GO:0044085 cellular…	GO:0005622 intracellular; GO:0005623 cell; GO:0005737 cytoplasm; GO:0005829 cytosol; GO:0030424 axon; GO:0032991 macromolecular complex; GO:0042995 cell projection; GO:0043005 neuron projection; GO:0044424 intracellular part; GO:0044444 cytoplasmic part; GO:0044464 cell part; GO:0070852 cell body fiber; GO:0097458 neuron part;	GO:0001972 retinoic acid binding; GO:0005488 binding; GO:0005501 retinoid binding; GO:0005515 protein binding; GO:0008289 lipid binding; GO:0019840 isoprenoid binding; GO:0031406 carboxylic acid binding; GO:0033293 monocarboxylic acid binding; GO:0036094 small molecule binding; GO:0042802 identical protein binding; GO:0043167 ion binding; GO:0043168 anion binding; GO:0043177 organic acid binding;	PF00061	Lipocalin / cytosolic fatty-acid binding protein family	I	KOG4015	Fatty acid-binding protein FABP
Z10_64049	PREDICTED: Notothenia coriiceps superoxide dismutase 3, extracellular (sod3), mRNA	--	4.8	27	1	1	1	1.415	0.775	0.602	1.411	0.659	1.058	0.797	1.083	1.43	0.855	2.147	0.53	0.962	0.524	0.891	0.86	2.156	0.859	0.334387	1.335	0.426858	1.554	0.0817775	extracellular	K16627	SOD3; superoxide dismutase, Cu-Zn family [EC:1.15.1.1]		GO:0000302 response to reactive oxygen species; GO:0000303 response to superoxide; GO:0000305 response to oxygen radical; GO:0001666 response to hypoxia; GO:0006801 superoxide metabolic process; GO:0006950 response to stress; GO:0006979 response to oxidative stress; GO:0008152 metabolic process; GO:0009628 response to abiotic stimulus; GO:0009636 response to toxic substance; GO:0009987 cellular p…	GO:0005576 extracellular region; GO:0005615 extracellular space; GO:0005622 intracellular; GO:0005623 cell; GO:0005634 nucleus; GO:0005737 cytoplasm; GO:0005794 Golgi apparatus; GO:0005796 Golgi lumen; GO:0012505 endomembrane system; GO:0031012 extracellular matrix; GO:0031974 membrane-enclosed lumen; GO:0043226 organelle; GO:0043227 membrane-bounded organelle; GO:0043229 intracellular organelle;…	GO:0003824 catalytic activity; GO:0004784 superoxide dismutase activity; GO:0005488 binding; GO:0005507 copper ion binding; GO:0008270 zinc ion binding; GO:0016209 antioxidant activity; GO:0016491 oxidoreductase activity; GO:0016721 oxidoreductase activity, acting on superoxide radicals as acceptor; GO:0043167 ion binding; GO:0043169 cation binding; GO:0046872 metal ion binding; GO:0046914 transi…			P	KOG0441	Cu2+/Zn2+ superoxide dismutase SOD1
Z10_85509	Perca flavescens Kunitz-like protease inhibitor mRNA, complete cds	--	13.4	58	5	16	5	2.164	0.764	0.64	1.188	0.875	0.972	0.605	0.693	0.605	0.651	1.023	0.942	0.602	1.259	1.654	1.345	0.869	1.008	0.815496	1.396	0.256904	1.384	0.467133	extracellular	K23087	TFPI2; tissue factor pathway inhibitor 2		GO:0002164 larval development; GO:0007275 multicellular organism development; GO:0007507 heart development; GO:0007508 larval heart development; GO:0009791 post-embryonic development; GO:0032501 multicellular organismal process; GO:0032502 developmental process; GO:0044087 regulation of cellular component biogenesis; GO:0044089 positive regulation of cellular component biogenesis; GO:0048513 anim…	GO:0005576 extracellular region; GO:0031012 extracellular matrix; GO:0044421 extracellular region part;		PF00014	Kunitz/Bovine pancreatic trypsin inhibitor domain	O	KOG4597	Serine proteinase inhibitor (KU family) with thrombospondin repeats
Z10_70744	PREDICTED: Larimichthys crocea ubiquitin-conjugating enzyme E2 variant 1-like (LOC104930303), mRNA	--	5.6	40	2	2	1	1.134	1.253	0.8	1.202	0.865	1.035	0.741	0.923	1.015	1.033	1.074	1.051	0.95	0.776	0.935	1.213	1.03	0.92	0.414102	1.058	0.608313	1.15	0.322787	nucleus	K10704	UBE2V; ubiquitin-conjugating enzyme E2 variant	map04624 Toll and Imd signaling pathway; map05131 Shigellosis	GO:0000209 protein polyubiquitination; GO:0006139 nucleobase-containing compound metabolic process; GO:0006259 DNA metabolic process; GO:0006281 DNA repair; GO:0006301 postreplication repair; GO:0006355 regulation of transcription, DNA-templated; GO:0006464 cellular protein modification process; GO:0006725 cellular aromatic compound metabolic process; GO:0006807 nitrogen compound metabolic proces…	GO:0000151 ubiquitin ligase complex; GO:0005622 intracellular; GO:0005623 cell; GO:0005634 nucleus; GO:0005654 nucleoplasm; GO:0005737 cytoplasm; GO:0031371 ubiquitin conjugating enzyme complex; GO:0031974 membrane-enclosed lumen; GO:0031981 nuclear lumen; GO:0032991 macromolecular complex; GO:0035370 UBC13-UEV1A complex; GO:0043226 organelle; GO:0043227 membrane-bounded organelle; GO:0043229 int…	GO:0003824 catalytic activity; GO:0004842 ubiquitin-protein transferase activity; GO:0005488 binding; GO:0005515 protein binding; GO:0016740 transferase activity; GO:0019787 ubiquitin-like protein transferase activity; GO:0019899 enzyme binding; GO:0031624 ubiquitin conjugating enzyme binding; GO:0031625 ubiquitin protein ligase binding; GO:0044389 ubiquitin-like protein ligase binding; GO:004439…			O	KOG0896	Ubiquitin-conjugating enzyme E2
Z10_59447	PREDICTED: Larimichthys crocea DEAD (Asp-Glu-Ala-Asp) box polypeptide 46 (ddx46), mRNA	--	8.9	19	1	1	1																								cytoplasm,nucleus	K12811	DDX46, PRP5; ATP-dependent RNA helicase DDX46/PRP5 [EC:3.6.4.13]	map03040 Spliceosome	GO:0000375 RNA splicing, via transesterification reactions; GO:0000377 RNA splicing, via transesterification reactions with bulged adenosine as nucleophile; GO:0000398 mRNA splicing, via spliceosome; GO:0001889 liver development; GO:0002376 immune system process; GO:0002520 immune system development; GO:0002682 regulation of immune system process; GO:0002684 positive regulation of immune system p…	GO:0001650 fibrillar center; GO:0005622 intracellular; GO:0005623 cell; GO:0005634 nucleus; GO:0005654 nucleoplasm; GO:0005681 spliceosomal complex; GO:0005730 nucleolus; GO:0005737 cytoplasm; GO:0016604 nuclear body; GO:0016607 nuclear speck; GO:0031974 membrane-enclosed lumen; GO:0031981 nuclear lumen; GO:0032991 macromolecular complex; GO:0043226 organelle; GO:0043227 membrane-bounded organell…	GO:0003724 RNA helicase activity; GO:0003824 catalytic activity; GO:0004004 ATP-dependent RNA helicase activity; GO:0004386 helicase activity; GO:0008026 ATP-dependent helicase activity; GO:0008186 RNA-dependent ATPase activity; GO:0016462 pyrophosphatase activity; GO:0016787 hydrolase activity; GO:0016817 hydrolase activity, acting on acid anhydrides; GO:0016818 hydrolase activity, acting on aci…			A	KOG0334	RNA helicase
Z10_85697	PREDICTED: Larimichthys crocea actin-related protein 10 homolog (S. cerevisiae) (actr10), mRNA	--	4.6	19	1	1	1	1.03	0.915	1.043	1.318	1.108	1.312	0.679	0.866	0.923	1.038	1.055	1.111	0.753	0.828	0.854	1.165	1.206	0.944	0.712202	0.965	0.712677	1.023	0.988489	extracellular	K16576	ACTR10, ARP11; actin-related protein 10		GO:0001775 cell activation; GO:0002252 immune effector process; GO:0002263 cell activation involved in immune response; GO:0002274 myeloid leukocyte activation; GO:0002275 myeloid cell activation involved in immune response; GO:0002283 neutrophil activation involved in immune response; GO:0002366 leukocyte activation involved in immune response; GO:0002376 immune system process; GO:0002443 leukoc…	GO:0000323 lytic vacuole; GO:0005576 extracellular region; GO:0005622 intracellular; GO:0005623 cell; GO:0005737 cytoplasm; GO:0005764 lysosome; GO:0005766 primary lysosome; GO:0005773 vacuole; GO:0005775 vacuolar lumen; GO:0005829 cytosol; GO:0005856 cytoskeleton; GO:0005869 dynactin complex; GO:0005875 microtubule associated complex; GO:0005884 actin filament; GO:0012505 endomembrane system; GO…	GO:0005198 structural molecule activity; GO:0005200 structural constituent of cytoskeleton;			Z	KOG0676	Actin and related proteins
Z10_60531	PREDICTED: Larimichthys crocea calcyclin binding protein (cacybp), transcript variant X2, mRNA	--	26.4	28	7	8	7	1.35	0.823	0.738	0.935	1.087	0.921	0.734	0.796	1.123	1.433	0.9	0.939	0.867	0.923	1.207	1.046	0.929	1.087	0.435843	1.293	0.0643254	1.19	0.290084	cytoplasm	K04507	CACYBP, SIP; calcyclin binding protein	map04310 Wnt signaling pathway	GO:0006275 regulation of DNA replication; GO:0007275 multicellular organism development; GO:0007507 heart development; GO:0007568 aging; GO:0009719 response to endogenous stimulus; GO:0009725 response to hormone; GO:0009888 tissue development; GO:0009889 regulation of biosynthetic process; GO:0009891 positive regulation of biosynthetic process; GO:0009893 positive regulation of metabolic process;…	GO:0000151 ubiquitin ligase complex; GO:0005622 intracellular; GO:0005623 cell; GO:0005634 nucleus; GO:0005635 nuclear envelope; GO:0005641 nuclear envelope lumen; GO:0005654 nucleoplasm; GO:0005737 cytoplasm; GO:0005829 cytosol; GO:0012505 endomembrane system; GO:0019005 SCF ubiquitin ligase complex; GO:0030877 beta-catenin destruction complex; GO:0031461 cullin-RING ubiquitin ligase complex; GO…	GO:0005488 binding; GO:0005515 protein binding; GO:0019899 enzyme binding; GO:0019904 protein domain specific binding; GO:0031625 ubiquitin protein ligase binding; GO:0042802 identical protein binding; GO:0042803 protein homodimerization activity; GO:0044389 ubiquitin-like protein ligase binding; GO:0046983 protein dimerization activity;	PF09032; PF04969; PF05002	Siah interacting protein, N terminal ; CS domain; SGS domain	T	KOG3260	Calcyclin-binding protein CacyBP
Z10_52688	PREDICTED: Notothenia coriiceps enolase-phosphatase 1 (enoph1), mRNA	--	27.9	23	5	7	5	0.955	0.83	0.959	0.956	0.758	0.871	0.964	0.947	0.93	1.863	1.052	1.006	0.822	1.325	0.914	0.848	1.148	1.18	0.38777	1.116	0.752288	0.945	0.179482	cytoplasm	K09880	mtnC, ENOPH1; enolase-phosphatase E1 [EC:3.1.3.77]	map00270 Cysteine and methionine metabolism; map01100 Metabolic pathways	GO:0000096 sulfur amino acid metabolic process; GO:0000097 sulfur amino acid biosynthetic process; GO:0006082 organic acid metabolic process; GO:0006520 cellular amino acid metabolic process; GO:0006555 methionine metabolic process; GO:0006790 sulfur compound metabolic process; GO:0006793 phosphorus metabolic process; GO:0006796 phosphate-containing compound metabolic process; GO:0006807 nitrogen…	GO:0005622 intracellular; GO:0005623 cell; GO:0005737 cytoplasm; GO:0005829 cytosol; GO:0044424 intracellular part; GO:0044444 cytoplasmic part; GO:0044464 cell part;	GO:0003824 catalytic activity; GO:0016787 hydrolase activity; GO:0016788 hydrolase activity, acting on ester bonds; GO:0016791 phosphatase activity; GO:0042578 phosphoric ester hydrolase activity; GO:0043874 acireductone synthase activity;	PF00702	haloacid dehalogenase-like hydrolase	E	KOG2630	Enolase-phosphatase E-1
Z10_73117	PREDICTED: Larimichthys crocea ribosomal L1 domain containing 1 (rsl1d1), mRNA	--	33.7	32	8	11	8	1.091	0.892	0.727	0.889	1.034	0.841	0.543	0.729	1.139	1.082	0.878	0.967	0.862	1.879	1.305	1.114	1.043	1.295	0.114674	1.442	0.0772111	1.113	0.612684	nucleus	K14775	UTP30, RSL1D1; ribosome biogenesis protein UTP30		GO:0000470 maturation of LSU-rRNA; GO:0006139 nucleobase-containing compound metabolic process; GO:0006364 rRNA processing; GO:0006396 RNA processing; GO:0006412 translation; GO:0006518 peptide metabolic process; GO:0006725 cellular aromatic compound metabolic process; GO:0006807 nitrogen compound metabolic process; GO:0008152 metabolic process; GO:0009058 biosynthetic process; GO:0009059 macromo…	GO:0005622 intracellular; GO:0005623 cell; GO:0005634 nucleus; GO:0005730 nucleolus; GO:0005737 cytoplasm; GO:0005829 cytosol; GO:0005840 ribosome; GO:0015934 large ribosomal subunit; GO:0022625 cytosolic large ribosomal subunit; GO:0022626 cytosolic ribosome; GO:0030684 preribosome; GO:0030686 90S preribosome; GO:0031974 membrane-enclosed lumen; GO:0031981 nuclear lumen; GO:0032991 macromolecula…	GO:0003676 nucleic acid binding; GO:0003723 RNA binding; GO:0003729 mRNA binding; GO:0003730 mRNA 3'-UTR binding; GO:0005488 binding; GO:0048027 mRNA 5'-UTR binding; GO:0097159 organic cyclic compound binding; GO:1901363 heterocyclic compound binding;	PF00687	Ribosomal protein L1p/L10e family	S	KOG1685	Uncharacterized conserved protein
Z10_59392	Dicentrarchus labrax chromosome sequence corresponding to linkage group 1, top part, complete sequence	--	46.3	43	14	20	1	0.913	1.047	1.059	0.984	0.976	1.035	1.057	1.065	0.903	0.946	0.924	1.027	1	0.962	1.039	0.893	0.919	0.973	0.440324	0.917	0.0210793	0.942	0.192166	cytoplasm	K06874	K06874; zinc finger protein		GO:0000082 G1/S transition of mitotic cell cycle; GO:0000083 regulation of transcription involved in G1/S transition of mitotic cell cycle; GO:0000226 microtubule cytoskeleton organization; GO:0000278 mitotic cell cycle; GO:0001701 in utero embryonic development; GO:0001763 morphogenesis of a branching structure; GO:0001824 blastocyst development; GO:0001832 blastocyst growth; GO:0001833 inner ce…	GO:0005622 intracellular; GO:0005623 cell; GO:0005634 nucleus; GO:0005654 nucleoplasm; GO:0005730 nucleolus; GO:0005737 cytoplasm; GO:0015030 Cajal body; GO:0016604 nuclear body; GO:0030424 axon; GO:0030426 growth cone; GO:0030427 site of polarized growth; GO:0031974 membrane-enclosed lumen; GO:0031981 nuclear lumen; GO:0032797 SMN complex; GO:0032991 macromolecular complex; GO:0033267 axon part;…	GO:0005102 receptor binding; GO:0005488 binding; GO:0005515 protein binding; GO:0008270 zinc ion binding; GO:0019899 enzyme binding; GO:0019900 kinase binding; GO:0019901 protein kinase binding; GO:0030971 receptor tyrosine kinase binding; GO:0031369 translation initiation factor binding; GO:0043167 ion binding; GO:0043169 cation binding; GO:0046872 metal ion binding; GO:0046914 transition metal …			S	KOG2703	C4-type Zn-finger protein
Z10_82396	Epinephelus coioides elastase 4 precursor, mRNA, partial cds	--	28.6	38	6	34	5	0.343	0.504	0.442	0.458	1.602	0.693	0.459	0.557	0.696	0.58	0.701	0.623	0.577	4.808	2.666	0.4	1.61	3.081	0.0774799	2.995	0.233095	0.972	0.788214	extracellular	K01346	CELA2; pancreatic elastase II [EC:3.4.21.71]	map04972 Pancreatic secretion; map04974 Protein digestion and absorption				PF00089	Trypsin	E	KOG3627	Trypsin
Z10_84385	PREDICTED: Larimichthys crocea dynein light chain Tctex-type 1-like (LOC104937236), mRNA	--	12.7	38	4	5	4	1.157	0.864	0.818	0.957	0.933	0.937	0.867	0.878	1.215	1.359	1.104	0.838	0.868	1.074	1.089	0.927	1.147	1.051	0.565611	1.244	0.0507086	1.183	0.113441	extracellular	K10420	DYNLT; dynein light chain Tctex-type 1		GO:0007346 regulation of mitotic cell cycle; GO:0045787 positive regulation of cell cycle; GO:0045931 positive regulation of mitotic cell cycle; GO:0048518 positive regulation of biological process; GO:0048522 positive regulation of cellular process; GO:0050789 regulation of biological process; GO:0050794 regulation of cellular process; GO:0051726 regulation of cell cycle; GO:0065007 biological r…	GO:0000235 astral microtubule; GO:0000775 chromosome, centromeric region; GO:0000776 kinetochore; GO:0000777 condensed chromosome kinetochore; GO:0000779 condensed chromosome, centromeric region; GO:0000793 condensed chromosome; GO:0005622 intracellular; GO:0005623 cell; GO:0005634 nucleus; GO:0005694 chromosome; GO:0005737 cytoplasm; GO:0005818 aster; GO:0005819 spindle; GO:0005856 cytoskeleton;…	GO:0005488 binding; GO:0005515 protein binding; GO:0042802 identical protein binding;			N	KOG4081	Dynein light chain
Z10_75492	Perca flavescens clone Pf_6822 beta-2-glycoprotein 1 (Apoh) mRNA, partial cds	--	35.9	40	9	14	1	1.122	0.815	0.876	1.176	0.979	0.906	0.788	0.676	1.216	1.304	1.019	0.884	1.135	0.757	1.171	1.176	1.122	1.073	0.491597	1.327	0.0473476	1.236	0.15635	cytoplasm	K17305	APOH, B2G1; beta-2-glycoprotein 1	map04979 Cholesterol metabolism	GO:0001936 regulation of endothelial cell proliferation; GO:0001937 negative regulation of endothelial cell proliferation; GO:0002576 platelet degranulation; GO:0006508 proteolysis; GO:0006629 lipid metabolic process; GO:0006638 neutral lipid metabolic process; GO:0006639 acylglycerol metabolic process; GO:0006641 triglyceride metabolic process; GO:0006807 nitrogen compound metabolic process; GO:…	GO:0005576 extracellular region; GO:0005615 extracellular space; GO:0005622 intracellular; GO:0005623 cell; GO:0005737 cytoplasm; GO:0005886 plasma membrane; GO:0009986 cell surface; GO:0012505 endomembrane system; GO:0016020 membrane; GO:0030141 secretory granule; GO:0031089 platelet dense granule lumen; GO:0031410 cytoplasmic vesicle; GO:0031974 membrane-enclosed lumen; GO:0031982 vesicle; GO:0…	GO:0005488 binding; GO:0005515 protein binding; GO:0005543 phospholipid binding; GO:0008047 enzyme activator activity; GO:0008289 lipid binding; GO:0030234 enzyme regulator activity; GO:0042802 identical protein binding; GO:0043167 ion binding; GO:0043168 anion binding; GO:0060229 lipase activator activity; GO:0060230 lipoprotein lipase activator activity; GO:0098772 molecular function regulator;	PF00084; PF09014	Sushi domain (SCR repeat); Beta-2-glycoprotein-1 fifth domain	TV	KOG4297	C-type lectin
Z10_68344	PREDICTED: Haplochromis burtoni mitochondrial amidoxime-reducing component 1-like (LOC102306898), mRNA	--	30.9	45	12	22	12	1	1.059	1.083	1.012	1.107	1.023	1.141	0.845	0.974	0.636	1.056	1.055	0.924	1.045	0.982	0.985	0.99	0.93	0.306473	0.968	0.746655	1.041	0.490527	cytoplasm				GO:0006082 organic acid metabolic process; GO:0006807 nitrogen compound metabolic process; GO:0008152 metabolic process; GO:0009636 response to toxic substance; GO:0009987 cellular process; GO:0019222 regulation of metabolic process; GO:0030162 regulation of proteolysis; GO:0031323 regulation of cellular metabolic process; GO:0031399 regulation of protein modification process; GO:0032268 regulati…	GO:0005622 intracellular; GO:0005623 cell; GO:0005634 nucleus; GO:0005737 cytoplasm; GO:0005739 mitochondrion; GO:0005740 mitochondrial envelope; GO:0005741 mitochondrial outer membrane; GO:0016020 membrane; GO:0019867 outer membrane; GO:0031090 organelle membrane; GO:0031966 mitochondrial membrane; GO:0031967 organelle envelope; GO:0031968 organelle outer membrane; GO:0031975 envelope; GO:004322…	GO:0003824 catalytic activity; GO:0005488 binding; GO:0008940 nitrate reductase activity; GO:0016491 oxidoreductase activity; GO:0016661 oxidoreductase activity, acting on other nitrogenous compounds as donors; GO:0030151 molybdenum ion binding; GO:0043167 ion binding; GO:0043169 cation binding; GO:0043546 molybdopterin cofactor binding; GO:0046872 metal ion binding; GO:0046914 transition metal i…	PF03476; PF03473	MOSC N-terminal beta barrel domain; MOSC domain	S	KOG2362	Uncharacterized Fe-S protein
Z10_86335	PREDICTED: Stegastes partitus elastase-1-like (LOC103372131), mRNA	--	12.2	21	2	6	2	0.111	0.179	0.158	0.164	1.599	0.518	0.166	0.282	0.725	0.555	0.669	0.449	0.308	8.307	1.592	0.22	4.401	6.096	0.0420196	6.388	0.146963	1.048	0.823173	cytoplasm	K01346	CELA2; pancreatic elastase II [EC:3.4.21.71]	map04972 Pancreatic secretion; map04974 Protein digestion and absorption				PF00089	Trypsin	E	KOG3627	Trypsin
Z10_72622	PREDICTED: Stegastes partitus vacuolar protein sorting 25 homolog (S. cerevisiae) (vps25), mRNA	--	9.9	22	1	1	1	0.895	0.771	1.302	1.184	0.646	0.74	1.119	1.088	1.16	1.167	0.99	1.07	1.116	1.167	0.845	0.741	1.066	0.974	0.811864	0.826	0.188724	0.848	0.220281	nucleus	K12189	VPS25, EAP20; ESCRT-II complex subunit VPS25	map04144 Endocytosis	GO:0000003 reproduction; GO:0000578 embryonic axis specification; GO:0001894 tissue homeostasis; GO:0001932 regulation of protein phosphorylation; GO:0001933 negative regulation of protein phosphorylation; GO:0002009 morphogenesis of an epithelium; GO:0002165 instar larval or pupal development; GO:0003002 regionalization; GO:0003006 developmental process involved in reproduction; GO:0006403 RNA l…	GO:0000814 ESCRT II complex; GO:0005622 intracellular; GO:0005623 cell; GO:0005634 nucleus; GO:0005654 nucleoplasm; GO:0005737 cytoplasm; GO:0005768 endosome; GO:0005829 cytosol; GO:0010008 endosome membrane; GO:0012505 endomembrane system; GO:0016020 membrane; GO:0031090 organelle membrane; GO:0031410 cytoplasmic vesicle; GO:0031974 membrane-enclosed lumen; GO:0031981 nuclear lumen; GO:0031982 v…	GO:0005198 structural molecule activity; GO:0005488 binding; GO:0005515 protein binding; GO:0042802 identical protein binding; GO:0042803 protein homodimerization activity; GO:0046983 protein dimerization activity; GO:0047485 protein N-terminus binding;			S	KOG4068	Uncharacterized conserved protein
Z10_77791	Siniperca chuatsi heme oxygenase-1b (HO-1b) mRNA, complete cds	--	23.5	27	5	8	4	1.278	0.792	0.736	0.992	0.961	0.973	0.718	0.742	1.263	2.088	0.967	0.917	0.685	0.705	0.792	0.966	1.041	1.021	0.880668	1.282	0.447301	1.256	0.199273	cytoplasm	K00510	HMOX1; heme oxygenase 1 [EC:1.14.14.18]	map00860 Porphyrin and chlorophyll metabolism; map01100 Metabolic pathways; map04066 HIF-1 signaling pathway; map04216 Ferroptosis; map04978 Mineral absorption; map05200 Pathways in cancer; map05206 MicroRNAs in cancer; map05225 Hepatocellular carcinoma; map05418 Fluid shear stress and atherosclerosis	GO:0006725 cellular aromatic compound metabolic process; GO:0006778 porphyrin-containing compound metabolic process; GO:0006787 porphyrin-containing compound catabolic process; GO:0006788 heme oxidation; GO:0006807 nitrogen compound metabolic process; GO:0006950 response to stress; GO:0006979 response to oxidative stress; GO:0008152 metabolic process; GO:0009056 catabolic process; GO:0009987 cell…	GO:0016020 membrane;	GO:0003824 catalytic activity; GO:0004392 heme oxygenase (decyclizing) activity; GO:0005488 binding; GO:0016491 oxidoreductase activity; GO:0016705 oxidoreductase activity, acting on paired donors, with incorporation or reduction of molecular oxygen; GO:0020037 heme binding; GO:0046906 tetrapyrrole binding; GO:0048037 cofactor binding; GO:0097159 organic cyclic compound binding; GO:1901363 hetero…	PF01126	Heme oxygenase	P	KOG4480	Heme oxygenase
Z10_69031	Anoplopoma fimbria clone afim-evh-529-307 Brain protein 44-like protein putative mRNA, complete cds	--	12.5	7	1	2	1	1.166	0.769	1.059	1.314	0.983	0.797	0.973	0.948	0.979	0.96	1.01	1.294	1.127	0.723	0.909	0.989	1.042	0.958	0.740467	0.87	0.196066	0.909	0.469034	cytoplasm	K22138	MPC1; mitochondrial pyruvate carrier 1		GO:0006082 organic acid metabolic process; GO:0006084 acetyl-CoA metabolic process; GO:0006085 acetyl-CoA biosynthetic process; GO:0006086 acetyl-CoA biosynthetic process from pyruvate; GO:0006090 pyruvate metabolic process; GO:0006139 nucleobase-containing compound metabolic process; GO:0006163 purine nucleotide metabolic process; GO:0006164 purine nucleotide biosynthetic process; GO:0006637 acy…	GO:0005622 intracellular; GO:0005623 cell; GO:0005737 cytoplasm; GO:0005739 mitochondrion; GO:0005740 mitochondrial envelope; GO:0005743 mitochondrial inner membrane; GO:0016020 membrane; GO:0016021 integral component of membrane; GO:0019866 organelle inner membrane; GO:0031090 organelle membrane; GO:0031224 intrinsic component of membrane; GO:0031300 intrinsic component of organelle membrane; GO…	GO:0005215 transporter activity; GO:0005342 organic acid transmembrane transporter activity; GO:0008028 monocarboxylic acid transmembrane transporter activity; GO:0008509 anion transmembrane transporter activity; GO:0008514 organic anion transmembrane transporter activity; GO:0015075 ion transmembrane transporter activity; GO:0015318 inorganic solute uptake transmembrane transporter activity; GO:…			C	KOG1590	Uncharacterized conserved protein
Z10_84232	Epinephelus coioides cytidine deaminase mRNA, partial cds	--	13.8	17	1	1	1	0.501	1.994	1.503	1.208	1.214	0.977	0.955	1.374	0.67	0.538	0.79	1.497	1.081	0.402	0.566	0.731	0.687	0.724	0.250418	0.521	0.0161449	0.721	0.182412	extracellular	K01489	cdd, CDA; cytidine deaminase [EC:3.5.4.5]	map00240 Pyrimidine metabolism; map00983 Drug metabolism - other enzymes; map01100 Metabolic pathways	GO:0001558 regulation of cell growth; GO:0001775 cell activation; GO:0002252 immune effector process; GO:0002263 cell activation involved in immune response; GO:0002274 myeloid leukocyte activation; GO:0002275 myeloid cell activation involved in immune response; GO:0002283 neutrophil activation involved in immune response; GO:0002366 leukocyte activation involved in immune response; GO:0002376 im…	GO:0005576 extracellular region; GO:0005622 intracellular; GO:0005623 cell; GO:0005737 cytoplasm; GO:0005829 cytosol; GO:0012505 endomembrane system; GO:0030141 secretory granule; GO:0031410 cytoplasmic vesicle; GO:0031974 membrane-enclosed lumen; GO:0031982 vesicle; GO:0031983 vesicle lumen; GO:0034774 secretory granule lumen; GO:0043226 organelle; GO:0043227 membrane-bounded organelle; GO:00432…	GO:0001882 nucleoside binding; GO:0003676 nucleic acid binding; GO:0003723 RNA binding; GO:0003824 catalytic activity; GO:0004126 cytidine deaminase activity; GO:0005488 binding; GO:0005515 protein binding; GO:0008270 zinc ion binding; GO:0016787 hydrolase activity; GO:0016810 hydrolase activity, acting on carbon-nitrogen (but not peptide) bonds; GO:0016814 hydrolase activity, acting on carbon-ni…			F	KOG0833	Cytidine deaminase
Z10_66611	PREDICTED: Larimichthys crocea mitochondrial inner membrane protein OXA1L (LOC104927613), mRNA	--	26.1	4	1	1	1	1.082	1.036	0.851	0.945	1.026	1.067	0.724	0.979	1.014	1.109	1.078	0.964	0.826	1.115	1.091	1.092	1.138	1.072	0.325831	1.125	0.132534	1.05	0.67073	plasma membrane	K03217	yidC, spoIIIJ, OXA1, ccfA; YidC/Oxa1 family membrane protein insertase	map03060 Protein export	GO:0006091 generation of precursor metabolites and energy; GO:0006412 translation; GO:0006414 translational elongation; GO:0006415 translational termination; GO:0006518 peptide metabolic process; GO:0006807 nitrogen compound metabolic process; GO:0006996 organelle organization; GO:0007005 mitochondrion organization; GO:0008152 metabolic process; GO:0008535 respiratory chain complex IV assembly; G…	GO:0005622 intracellular; GO:0005623 cell; GO:0005737 cytoplasm; GO:0005739 mitochondrion; GO:0005740 mitochondrial envelope; GO:0005743 mitochondrial inner membrane; GO:0005746 mitochondrial respiratory chain; GO:0005759 mitochondrial matrix; GO:0016020 membrane; GO:0016021 integral component of membrane; GO:0019866 organelle inner membrane; GO:0031090 organelle membrane; GO:0031224 intrinsic co…	GO:0005488 binding; GO:0005515 protein binding; GO:0042802 identical protein binding; GO:0042803 protein homodimerization activity; GO:0043021 ribonucleoprotein complex binding; GO:0043022 ribosome binding; GO:0044877 macromolecular complex binding; GO:0046983 protein dimerization activity; GO:0097177 mitochondrial ribosome binding;			OU	KOG1239	Inner membrane protein translocase involved in respiratory chain assembly
Z10_71510	Oplegnathus fasciatus complement component 1s (C1s) gene, complete cds	--	27.9	43	9	10	8	0.814	1.153	1.093	1.258	1.103	0.996	1.076	0.995	0.882	0.712	0.913	1.084	1.205	0.563	0.963	1.195	0.9	0.923	0.458907	0.899	0.442588	0.974	0.725312	cytoplasm	K01331	C1S; complement component 1, s subcomponent [EC:3.4.21.42]	map04610 Complement and coagulation cascades; map05133 Pertussis; map05150 Staphylococcus aureus infection; map05322 Systemic lupus erythematosus	GO:0001867 complement activation, lectin pathway; GO:0002250 adaptive immune response; GO:0002252 immune effector process; GO:0002253 activation of immune response; GO:0002376 immune system process; GO:0002443 leukocyte mediated immunity; GO:0002449 lymphocyte mediated immunity; GO:0002455 humoral immune response mediated by circulating immunoglobulin; GO:0002460 adaptive immune response based on…	GO:0005576 extracellular region; GO:0005615 extracellular space; GO:0044421 extracellular region part;	GO:0003824 catalytic activity; GO:0004175 endopeptidase activity; GO:0004252 serine-type endopeptidase activity; GO:0005488 binding; GO:0005515 protein binding; GO:0008233 peptidase activity; GO:0008236 serine-type peptidase activity; GO:0016787 hydrolase activity; GO:0017171 serine hydrolase activity; GO:0042802 identical protein binding; GO:0070011 peptidase activity, acting on L-amino acid pep…	PF00089	Trypsin	E	KOG3627	Trypsin
Z10_82581	Oplegnathus fasciatus glutathione S-transferase mRNA, complete cds	--	20.3	57	7	68	7	0.577	1.353	1.799	0.788	0.783	0.631	1.912	1.659	0.592	0.432	0.836	0.968	1.844	0.524	0.56	0.586	0.653	0.815	0.461262	0.539	0.0539091	0.661	0.173932	cytoplasm	K00799	GST, gst; glutathione S-transferase [EC:2.5.1.18]	map00480 Glutathione metabolism; map00980 Metabolism of xenobiotics by cytochrome P450; map00982 Drug metabolism - cytochrome P450; map00983 Drug metabolism - other enzymes; map01100 Metabolic pathways; map01524 Platinum drug resistance; map04212 Longevity regulating pathway - worm; map05200 Pathways in cancer; map05204 Chemical carcinogenesis; map05225 Hepatocellular carcinoma; map05418 Fluid sh…	GO:0000302 response to reactive oxygen species; GO:0006518 peptide metabolic process; GO:0006575 cellular modified amino acid metabolic process; GO:0006749 glutathione metabolic process; GO:0006790 sulfur compound metabolic process; GO:0006805 xenobiotic metabolic process; GO:0006807 nitrogen compound metabolic process; GO:0006950 response to stress; GO:0006979 response to oxidative stress; GO:00…	GO:0005622 intracellular; GO:0005623 cell; GO:0005737 cytoplasm; GO:0005739 mitochondrion; GO:0005829 cytosol; GO:0043226 organelle; GO:0043227 membrane-bounded organelle; GO:0043229 intracellular organelle; GO:0043231 intracellular membrane-bounded organelle; GO:0044424 intracellular part; GO:0044444 cytoplasmic part; GO:0044464 cell part;	GO:0003824 catalytic activity; GO:0004364 glutathione transferase activity; GO:0005488 binding; GO:0005515 protein binding; GO:0008144 drug binding; GO:0016740 transferase activity; GO:0016765 transferase activity, transferring alkyl or aryl (other than methyl) groups; GO:0033218 amide binding; GO:0042277 peptide binding; GO:0042802 identical protein binding; GO:0042803 protein homodimerization a…	PF02798; PF00043	Glutathione S-transferase, N-terminal domain; Glutathione S-transferase, C-terminal domain	O	KOG1695	Glutathione S-transferase
Z10_79159	PREDICTED: Larimichthys crocea ubiquitin fusion degradation 1 like (yeast) (ufd1l), mRNA	--	18.7	60	9	14	7	0.885	1.206	1.196	0.96	1.05	1.038	0.873	1.037	0.984	0.813	0.851	0.92	1.233	0.97	0.885	0.895	0.861	0.965	0.613993	0.91	0.34459	0.943	0.51721	cytoplasm	K14016	UFD1; ubiquitin fusion degradation protein 1	map04141 Protein processing in endoplasmic reticulum	GO:0000731 DNA synthesis involved in DNA repair; GO:0001501 skeletal system development; GO:0001817 regulation of cytokine production; GO:0001818 negative regulation of cytokine production; GO:0002682 regulation of immune system process; GO:0002683 negative regulation of immune system process; GO:0002697 regulation of immune effector process; GO:0002698 negative regulation of immune effector proc…	GO:0000502 proteasome complex; GO:0005622 intracellular; GO:0005623 cell; GO:0005634 nucleus; GO:0005654 nucleoplasm; GO:0005737 cytoplasm; GO:0005783 endoplasmic reticulum; GO:0005789 endoplasmic reticulum membrane; GO:0012505 endomembrane system; GO:0016020 membrane; GO:0031974 membrane-enclosed lumen; GO:0031981 nuclear lumen; GO:0031984 organelle subcompartment; GO:0032991 macromolecular comp…	GO:0003824 catalytic activity; GO:0004843 thiol-dependent ubiquitin-specific protease activity; GO:0005102 receptor binding; GO:0005488 binding; GO:0005515 protein binding; GO:0008233 peptidase activity; GO:0008234 cysteine-type peptidase activity; GO:0016787 hydrolase activity; GO:0019783 ubiquitin-like protein-specific protease activity; GO:0019899 enzyme binding; GO:0031593 polyubiquitin bindi…			O	KOG1816	Ubiquitin fusion-degradation protein
Z10_68135	PREDICTED: Oreochromis niloticus SWI/SNF related, matrix associated, actin dependent regulator of chromatin, subfamily a, member 4 (smarca4), transcript variant X4, mRNA	--	17.3	7	1	1	1	0.976	0.872	0.705	0.815	0.971	1.06	0.726	0.842	1.251	1.448	1.099	0.98	0.871	0.907	1.149	1.325	1.281	1.168	0.17431	1.318	0.0679143	1.128	0.419683	nucleus	K11647	SMARCA2_4; SWI/SNF-related matrix-associated actin-dependent regulator of chromatin subfamily A member 2/4 [EC:3.6.4.-]	map04714 Thermogenesis; map05225 Hepatocellular carcinoma	GO:0000003 reproduction; GO:0000122 negative regulation of transcription from RNA polymerase II promoter; GO:0000902 cell morphogenesis; GO:0000904 cell morphogenesis involved in differentiation; GO:0001188 RNA polymerase I transcriptional preinitiation complex assembly; GO:0001558 regulation of cell growth; GO:0001568 blood vessel development; GO:0001570 vasculogenesis; GO:0001654 eye developmen…	GO:0000228 nuclear chromosome; GO:0000785 chromatin; GO:0000790 nuclear chromatin; GO:0000791 euchromatin; GO:0000792 heterochromatin; GO:0005622 intracellular; GO:0005623 cell; GO:0005634 nucleus; GO:0005654 nucleoplasm; GO:0005694 chromosome; GO:0005719 nuclear euchromatin; GO:0005726 perichromatin fibrils; GO:0005730 nucleolus; GO:0016514 SWI/SNF complex; GO:0016586 RSC complex; GO:0031974 mem…	GO:0000976 transcription regulatory region sequence-specific DNA binding; GO:0000977 RNA polymerase II regulatory region sequence-specific DNA binding; GO:0000978 RNA polymerase II core promoter proximal region sequence-specific DNA binding; GO:0000987 core promoter proximal region sequence-specific DNA binding; GO:0001012 RNA polymerase II regulatory region DNA binding; GO:0001013 RNA polymerase…	PF00439	Bromodomain	BK	KOG0386	Chromatin remodeling complex SWI/SNF, component SWI2 and related ATPases (DNA/RNA helicase superfamily)
Z10_74749	PREDICTED: Larimichthys crocea phosphoseryl-tRNA kinase (pstk), mRNA	--	30.1	7	1	1	1																								extracellular	K10837	PSTK; O-phosphoseryl-tRNA(Sec) kinase [EC:2.7.1.164]	map00450 Selenocompound metabolism; map00970 Aminoacyl-tRNA biosynthesis	GO:0001514 selenocysteine incorporation; GO:0006412 translation; GO:0006414 translational elongation; GO:0006417 regulation of translation; GO:0006451 translational readthrough; GO:0006518 peptide metabolic process; GO:0006793 phosphorus metabolic process; GO:0006796 phosphate-containing compound metabolic process; GO:0006807 nitrogen compound metabolic process; GO:0008152 metabolic process; GO:0…	GO:0005622 intracellular; GO:0005623 cell; GO:0005737 cytoplasm; GO:0005829 cytosol; GO:0044424 intracellular part; GO:0044444 cytoplasmic part; GO:0044464 cell part;	GO:0000049 tRNA binding; GO:0003676 nucleic acid binding; GO:0003723 RNA binding; GO:0003824 catalytic activity; GO:0005488 binding; GO:0016301 kinase activity; GO:0016740 transferase activity; GO:0016772 transferase activity, transferring phosphorus-containing groups; GO:0016773 phosphotransferase activity, alcohol group as acceptor; GO:0097159 organic cyclic compound binding; GO:0098620 seryl-s…	PF08433	Chromatin associated protein KTI12	F	KOG4622	Predicted nucleotide kinase
Z10_57804	PREDICTED: Larimichthys crocea plectin-like (LOC104926500), mRNA	--	60.7	39	24	29	6	0.946	0.938	0.815	1.057	1.174	0.954	0.724	0.74	1.037	1.296	0.919	1.009	0.79	1.33	1.18	1.15	1.057	1.188	0.104051	1.31	0.0691394	1.103	0.357238	nucleus	K10388	PLEC; plectin		GO:0000003 reproduction; GO:0000226 microtubule cytoskeleton organization; GO:0000902 cell morphogenesis; GO:0000904 cell morphogenesis involved in differentiation; GO:0001558 regulation of cell growth; GO:0001578 microtubule bundle formation; GO:0001700 embryonic development via the syncytial blastoderm; GO:0001709 cell fate determination; GO:0001763 morphogenesis of a branching structure; GO:00…	GO:0000235 astral microtubule; GO:0005622 intracellular; GO:0005623 cell; GO:0005737 cytoplasm; GO:0005818 aster; GO:0005819 spindle; GO:0005829 cytosol; GO:0005856 cytoskeleton; GO:0005874 microtubule; GO:0005876 spindle microtubule; GO:0005881 cytoplasmic microtubule; GO:0005886 plasma membrane; GO:0005903 brush border; GO:0005912 adherens junction; GO:0005924 cell-substrate adherens junction; …	GO:0002020 protease binding; GO:0003779 actin binding; GO:0004857 enzyme inhibitor activity; GO:0004866 endopeptidase inhibitor activity; GO:0004869 cysteine-type endopeptidase inhibitor activity; GO:0005198 structural molecule activity; GO:0005200 structural constituent of cytoskeleton; GO:0005488 binding; GO:0005515 protein binding; GO:0008017 microtubule binding; GO:0008092 cytoskeletal protei…			Z	KOG0516	Dystonin, GAS (Growth-arrest-specific protein), and related proteins
Z10_77091	PREDICTED: Notothenia coriiceps glutathione peroxidase 4 (gpx4), mRNA	--	15.9	63	7	20	1	0.71	1.224	1.108	0.923	1.341	0.976	1.025	1.245	0.853	0.805	0.889	1.331	1.054	0.878	0.773	0.864	0.901	0.991	0.914198	0.768	0.0462819	0.775	0.053728	cytoplasm	K05361	GPX4; phospholipid-hydroperoxide glutathione peroxidase [EC:1.11.1.12]	map00480 Glutathione metabolism; map01100 Metabolic pathways; map04216 Ferroptosis	GO:0000003 reproduction; GO:0001676 long-chain fatty acid metabolic process; GO:0006082 organic acid metabolic process; GO:0006325 chromatin organization; GO:0006518 peptide metabolic process; GO:0006575 cellular modified amino acid metabolic process; GO:0006629 lipid metabolic process; GO:0006631 fatty acid metabolic process; GO:0006633 fatty acid biosynthetic process; GO:0006644 phospholipid me…	GO:0005622 intracellular; GO:0005623 cell; GO:0005634 nucleus; GO:0005635 nuclear envelope; GO:0005654 nucleoplasm; GO:0005737 cytoplasm; GO:0005739 mitochondrion; GO:0005829 cytosol; GO:0012505 endomembrane system; GO:0031967 organelle envelope; GO:0031974 membrane-enclosed lumen; GO:0031975 envelope; GO:0031981 nuclear lumen; GO:0032991 macromolecular complex; GO:0043226 organelle; GO:0043227 m…	GO:0003824 catalytic activity; GO:0004601 peroxidase activity; GO:0004602 glutathione peroxidase activity; GO:0005488 binding; GO:0005515 protein binding; GO:0008430 selenium binding; GO:0016209 antioxidant activity; GO:0016491 oxidoreductase activity; GO:0016684 oxidoreductase activity, acting on peroxide as acceptor; GO:0042802 identical protein binding; GO:0047066 phospholipid-hydroperoxide gl…			O	KOG1651	Glutathione peroxidase
Z10_57686	PREDICTED: Larimichthys crocea mitochondrial peptide methionine sulfoxide reductase-like (LOC104940404), mRNA	--	11.1	25	2	2	2	0.94	1.14	0.816	0.93	0.652	0.866	0.687	0.829	1.2	1.181	1.034	0.963	1.159	1.621	0.915	1.068	1.121	1.135	0.432867	1.254	0.274942	1.105	0.512801	cytoplasm,nucleus	K07304	msrA; peptide-methionine (S)-S-oxide reductase [EC:1.8.4.11]							O	KOG1635	Peptide methionine sulfoxide reductase
Z10_73733	Epinephelus coioides plasminogen mRNA, complete cds	--	29.2	35	8	12	6	0.867	0.963	1.112	0.965	0.979	0.9	0.915	1.008	0.997	0.702	1.045	1.23	0.836	0.661	1.277	1.271	1.142	1.035	0.954697	0.866	0.324792	0.837	0.00872551	extracellular	K01315	PLG; plasminogen [EC:3.4.21.7]	map04080 Neuroactive ligand-receptor interaction; map04610 Complement and coagulation cascades; map05150 Staphylococcus aureus infection; map05164 Influenza A	GO:0002576 platelet degranulation; GO:0006508 proteolysis; GO:0006807 nitrogen compound metabolic process; GO:0006810 transport; GO:0006887 exocytosis; GO:0006950 response to stress; GO:0007162 negative regulation of cell adhesion; GO:0007596 blood coagulation; GO:0007599 hemostasis; GO:0008152 metabolic process; GO:0008285 negative regulation of cell proliferation; GO:0009266 response to tempera…	GO:0005576 extracellular region; GO:0005615 extracellular space; GO:0005622 intracellular; GO:0005623 cell; GO:0005737 cytoplasm; GO:0005886 plasma membrane; GO:0009897 external side of plasma membrane; GO:0009986 cell surface; GO:0012505 endomembrane system; GO:0016020 membrane; GO:0019897 extrinsic component of plasma membrane; GO:0019898 extrinsic component of membrane; GO:0030141 secretory gr…	GO:0003823 antigen binding; GO:0003824 catalytic activity; GO:0004175 endopeptidase activity; GO:0004252 serine-type endopeptidase activity; GO:0005102 receptor binding; GO:0005488 binding; GO:0005515 protein binding; GO:0008233 peptidase activity; GO:0008236 serine-type peptidase activity; GO:0016787 hydrolase activity; GO:0017171 serine hydrolase activity; GO:0019899 enzyme binding; GO:0019900 …	PF00051	Kringle domain
Z10_82286	PREDICTED: Stegastes partitus Ras suppressor protein 1 (rsu1), mRNA	--	7.3	17	2	4	2	1.104	0.905	0.969	0.899	1.233	1.025	0.884	0.998	0.961	1.002	0.886	1.252	0.856	0.874	0.931	1.218	0.919	1.038	0.679761	0.932	0.497033	0.897	0.202756	cytoplasm				GO:0001932 regulation of protein phosphorylation; GO:0001933 negative regulation of protein phosphorylation; GO:0002009 morphogenesis of an epithelium; GO:0002165 instar larval or pupal development; GO:0006469 negative regulation of protein kinase activity; GO:0007154 cell communication; GO:0007165 signal transduction; GO:0007166 cell surface receptor signaling pathway; GO:0007229 integrin-mediat…	GO:0005622 intracellular; GO:0005623 cell; GO:0005737 cytoplasm; GO:0005829 cytosol; GO:0005912 adherens junction; GO:0005924 cell-substrate adherens junction; GO:0005925 focal adhesion; GO:0030054 cell junction; GO:0030055 cell-substrate junction; GO:0044424 intracellular part; GO:0044444 cytoplasmic part; GO:0044464 cell part; GO:0070161 anchoring junction;	GO:0005488 binding; GO:0005515 protein binding;			T	KOG0617	Ras suppressor protein (contains leucine-rich repeats)
Z10_70668	PREDICTED: Larimichthys crocea triosephosphate isomerase 1 (tpi1), mRNA	--	25.5	87	17	261	1	1.239	0.71	0.964	0.947	1.063	1.24	1.346	0.867	0.926	0.628	1.156	0.889	1.056	0.97	1.111	0.889	1.053	0.919	0.548678	1.083	0.627479	1.178	0.225541	cytoplasm	K01803	TPI, tpiA; triosephosphate isomerase (TIM) [EC:5.3.1.1]	map00010 Glycolysis / Gluconeogenesis; map00051 Fructose and mannose metabolism; map00562 Inositol phosphate metabolism; map01100 Metabolic pathways; map01200 Carbon metabolism; map01230 Biosynthesis of amino acids	GO:0000768 syncytium formation by plasma membrane fusion; GO:0003008 system process; GO:0005975 carbohydrate metabolic process; GO:0005996 monosaccharide metabolic process; GO:0006006 glucose metabolic process; GO:0006007 glucose catabolic process; GO:0006066 alcohol metabolic process; GO:0006071 glycerol metabolic process; GO:0006081 cellular aldehyde metabolic process; GO:0006082 organic acid m…	GO:0005622 intracellular; GO:0005623 cell; GO:0005634 nucleus; GO:0005737 cytoplasm; GO:0005829 cytosol; GO:0030016 myofibril; GO:0030017 sarcomere; GO:0030018 Z disc; GO:0031430 M band; GO:0031672 A band; GO:0031674 I band; GO:0043226 organelle; GO:0043227 membrane-bounded organelle; GO:0043228 non-membrane-bounded organelle; GO:0043229 intracellular organelle; GO:0043231 intracellular membrane-…	GO:0003824 catalytic activity; GO:0004807 triose-phosphate isomerase activity; GO:0005488 binding; GO:0005515 protein binding; GO:0016853 isomerase activity; GO:0016860 intramolecular oxidoreductase activity; GO:0016861 intramolecular oxidoreductase activity, interconverting aldoses and ketoses; GO:0019899 enzyme binding; GO:0031625 ubiquitin protein ligase binding; GO:0042802 identical protein b…	PF00121	Triosephosphate isomerase	G	KOG1643	Triosephosphate isomerase
Z10_60653	PREDICTED: Larimichthys crocea coronin-1A-like (LOC104930708), mRNA	--	19.9	30	6	16	2	1.32	0.51	0.591	1.155	0.834	0.876	0.396	0.372	1.33	2.306	1.277	0.81	0.472	0.605	1.385	1.438	1.721	1.276	0.478988	2.01	0.118745	1.576	0.275981	nucleus	K13882	CORO1A; coronin-1A	map04145 Phagosome; map05152 Tuberculosis	GO:0001775 cell activation; GO:0001776 leukocyte homeostasis; GO:0001845 phagolysosome assembly; GO:0001894 tissue homeostasis; GO:0001906 cell killing; GO:0001909 leukocyte mediated cytotoxicity; GO:0002228 natural killer cell mediated immunity; GO:0002252 immune effector process; GO:0002260 lymphocyte homeostasis; GO:0002263 cell activation involved in immune response; GO:0002285 lymphocyte act…	GO:0001772 immunological synapse; GO:0001891 phagocytic cup; GO:0005622 intracellular; GO:0005623 cell; GO:0005737 cytoplasm; GO:0005768 endosome; GO:0005769 early endosome; GO:0005856 cytoskeleton; GO:0005884 actin filament; GO:0005886 plasma membrane; GO:0005911 cell-cell junction; GO:0005938 cell cortex; GO:0012505 endomembrane system; GO:0015629 actin cytoskeleton; GO:0016020 membrane; GO:003…	GO:0003779 actin binding; GO:0003785 actin monomer binding; GO:0005488 binding; GO:0005515 protein binding; GO:0008022 protein C-terminus binding; GO:0008092 cytoskeletal protein binding; GO:0017022 myosin binding; GO:0032036 myosin heavy chain binding; GO:0042802 identical protein binding; GO:0042803 protein homodimerization activity; GO:0043548 phosphatidylinositol 3-kinase binding; GO:0044877 …			Z	KOG0303	Actin-binding protein Coronin, contains WD40 repeats
Z10_78513	Siniperca chuatsi hypothetical protein mRNA, complete cds	--	30.9	5	1	1	1	0.636	1.609	1.056	0.909	1.27	1.177	1.298	0.955	0.691	0.799	0.83	1.454	0.987	0.698	0.854	0.776	0.703	0.843	0.419768	0.769	0.094849	0.912	0.594356	extracellular	K12505	PDSS2; decaprenyl-diphosphate synthase subunit 2 [EC:2.5.1.91]	map00900 Terpenoid backbone biosynthesis	GO:0006629 lipid metabolic process; GO:0006720 isoprenoid metabolic process; GO:0006732 coenzyme metabolic process; GO:0006733 oxidoreduction coenzyme metabolic process; GO:0006743 ubiquinone metabolic process; GO:0006744 ubiquinone biosynthetic process; GO:0008152 metabolic process; GO:0008299 isoprenoid biosynthetic process; GO:0008610 lipid biosynthetic process; GO:0009058 biosynthetic process…	GO:0005622 intracellular; GO:0005623 cell; GO:0005737 cytoplasm; GO:0005739 mitochondrion; GO:0005759 mitochondrial matrix; GO:0005829 cytosol; GO:0031974 membrane-enclosed lumen; GO:0032991 macromolecular complex; GO:0043226 organelle; GO:0043227 membrane-bounded organelle; GO:0043229 intracellular organelle; GO:0043231 intracellular membrane-bounded organelle; GO:0043233 organelle lumen; GO:004…	GO:0005488 binding; GO:0005515 protein binding; GO:0046982 protein heterodimerization activity; GO:0046983 protein dimerization activity;	PF00348	Polyprenyl synthetase	H	KOG0776	Geranylgeranyl pyrophosphate synthase/Polyprenyl synthetase
Z10_80533	PREDICTED: Stegastes partitus RAN, member RAS oncogene family (ran), mRNA	--	23	56	8	28	8	1.137	0.891	0.984	0.895	0.946	0.816	1.071	1.112	0.959	1.013	0.988	1.043	1.101	0.87	1.003	0.877	0.956	1.01	0.820333	0.928	0.197203	0.919	0.286507	mitochondria	K07936	RAN; GTP-binding nuclear protein Ran	map03008 Ribosome biogenesis in eukaryotes; map03013 RNA transport; map05166 Human T-cell leukemia virus 1 infection	GO:0000003 reproduction; GO:0000054 ribosomal subunit export from nucleus; GO:0000055 ribosomal large subunit export from nucleus; GO:0000056 ribosomal small subunit export from nucleus; GO:0000060 protein import into nucleus, translocation; GO:0000070 mitotic sister chromatid segregation; GO:0000132 establishment of mitotic spindle orientation; GO:0000212 meiotic spindle organization; GO:0000226…	GO:0001673 male germ cell nucleus; GO:0002177 manchette; GO:0005622 intracellular; GO:0005623 cell; GO:0005634 nucleus; GO:0005635 nuclear envelope; GO:0005643 nuclear pore; GO:0005654 nucleoplasm; GO:0005730 nucleolus; GO:0005737 cytoplasm; GO:0005768 endosome; GO:0005814 centriole; GO:0005815 microtubule organizing center; GO:0005819 spindle; GO:0005829 cytosol; GO:0005856 cytoskeleton; GO:0005…	GO:0000166 nucleotide binding; GO:0000287 magnesium ion binding; GO:0001882 nucleoside binding; GO:0001883 purine nucleoside binding; GO:0003676 nucleic acid binding; GO:0003682 chromatin binding; GO:0003712 transcription cofactor activity; GO:0003713 transcription coactivator activity; GO:0003723 RNA binding; GO:0003824 catalytic activity; GO:0003924 GTPase activity; GO:0005049 nuclear export si…	PF00071	Ras family	U	KOG0096	GTPase Ran/TC4/GSP1 (nuclear protein transport pathway), small G protein superfamily
Z10_78351	PREDICTED: Larimichthys crocea migration and invasion enhancer 1 (mien1), mRNA	--	10.5	39	2	8	2	0.84	0.903	0.854	1.098	1.15	1.009	0.71	0.757	1.307	1.47	1.514	1	0.787	0.712	0.993	0.922	1.852	1.103	0.588051	1.239	0.337257	1.124	0.476365	mitochondria	K07401	K07401; selenoprotein W-related protein		GO:0010941 regulation of cell death; GO:0030334 regulation of cell migration; GO:0030335 positive regulation of cell migration; GO:0031344 regulation of cell projection organization; GO:0031346 positive regulation of cell projection organization; GO:0032879 regulation of localization; GO:0040012 regulation of locomotion; GO:0040017 positive regulation of locomotion; GO:0042981 regulation of apopt…	GO:0005622 intracellular; GO:0005623 cell; GO:0005737 cytoplasm; GO:0005829 cytosol; GO:0005886 plasma membrane; GO:0009898 cytoplasmic side of plasma membrane; GO:0016020 membrane; GO:0031224 intrinsic component of membrane; GO:0031226 intrinsic component of plasma membrane; GO:0031235 intrinsic component of the cytoplasmic side of the plasma membrane; GO:0044424 intracellular part; GO:0044425 m…
Z10_69957	PREDICTED: Larimichthys crocea mitochondrial ubiquitin ligase activator of nfkb 1-A-like (LOC104927961), mRNA	--	7.5	26	3	6	3	1.014	1.023	0.855	0.985	1.329	1.096	0.933	0.798	1.007	0.704	1.025	1.557	0.929	0.697	0.883	1.165	1.035	0.953	0.46631	0.899	0.673035	0.944	0.936925	cytoplasm	K15688	MUL1; E3 ubiquitin-protein ligase MUL1 [EC:2.3.2.27]							O	KOG1571	Predicted E3 ubiquitin ligase
Z10_79770	PREDICTED: Stegastes partitus deoxyribonuclease gamma-like (LOC103370652), transcript variant X2, mRNA	--	31.2	16	4	4	4	1.185	0.793	0.604	0.959	0.96	0.909	0.653	0.769	1.21	1.894	1.304	0.943	0.64	0.732	1.096	1.351	1.487	1.198	0.435768	1.476	0.181305	1.233	0.257991	cytoplasm	K11995	DNASE1L; deoxyribonuclease-1-like protein [EC:3.1.21.-]					PF03372	Endonuclease/Exonuclease/phosphatase family
Z10_64200	PREDICTED: Larimichthys crocea purine nucleoside phosphorylase-like (LOC104932305), mRNA	--	28.3	7	1	1	1	0.83	1.157	0.883	0.93	0.888	0.846	1.106	1.173	1.145	0.785	0.987	0.941	1.362	0.808	1.103	1.054	0.957	0.996	0.91372	0.999	0.940925	1.003	0.991401	cytoplasm	K03783	punA, PNP; purine-nucleoside phosphorylase [EC:2.4.2.1]	map00230 Purine metabolism; map00240 Pyrimidine metabolism; map00760 Nicotinate and nicotinamide metabolism; map01100 Metabolic pathways	GO:0001775 cell activation; GO:0001816 cytokine production; GO:0001910 regulation of leukocyte mediated cytotoxicity; GO:0001912 positive regulation of leukocyte mediated cytotoxicity; GO:0001914 regulation of T cell mediated cytotoxicity; GO:0001916 positive regulation of T cell mediated cytotoxicity; GO:0002252 immune effector process; GO:0002263 cell activation involved in immune response; GO:…	GO:0005576 extracellular region; GO:0005622 intracellular; GO:0005623 cell; GO:0005634 nucleus; GO:0005737 cytoplasm; GO:0005829 cytosol; GO:0012505 endomembrane system; GO:0030141 secretory granule; GO:0031410 cytoplasmic vesicle; GO:0031974 membrane-enclosed lumen; GO:0031982 vesicle; GO:0031983 vesicle lumen; GO:0034774 secretory granule lumen; GO:0043226 organelle; GO:0043227 membrane-bounded…	GO:0001882 nucleoside binding; GO:0002054 nucleobase binding; GO:0002060 purine nucleobase binding; GO:0003824 catalytic activity; GO:0004731 purine-nucleoside phosphorylase activity; GO:0005488 binding; GO:0008144 drug binding; GO:0016740 transferase activity; GO:0016757 transferase activity, transferring glycosyl groups; GO:0016763 transferase activity, transferring pentosyl groups; GO:0036094 …	PF01048	Phosphorylase superfamily	F	KOG3984	Purine nucleoside phosphorylase
Z10_68288	Anoplopoma fimbria clone afim-evh-523-236 cAMP-regulated phosphoprotein 19 putative mRNA, complete cds	--	12.3	25	2	2	1	1.002	1.023	1.103	1.141	0.904	0.83	1.216	0.946	0.738	0.889	1.177	0.915	1.253	1.215	0.861	0.786	1.089	1.021	0.858869	1.024	0.924018	1.004	0.951373	cytoplasm				GO:0000003 reproduction; GO:0000278 mitotic cell cycle; GO:0003006 developmental process involved in reproduction; GO:0007049 cell cycle; GO:0007088 regulation of mitotic nuclear division; GO:0007276 gamete generation; GO:0007281 germ cell development; GO:0007292 female gamete generation; GO:0007346 regulation of mitotic cell cycle; GO:0007584 response to nutrient; GO:0009605 response to external…	GO:0005622 intracellular; GO:0005623 cell; GO:0005737 cytoplasm; GO:0044424 intracellular part; GO:0044464 cell part;	GO:0004857 enzyme inhibitor activity; GO:0004864 protein phosphatase inhibitor activity; GO:0019208 phosphatase regulator activity; GO:0019212 phosphatase inhibitor activity; GO:0019888 protein phosphatase regulator activity; GO:0030234 enzyme regulator activity; GO:0098772 molecular function regulator;			TU	KOG4076	Regulator of ATP-sensitive K+ channels Alpha-endosulfine/ARPP-19 and related cAMP-regulated phosphoproteins
Z10_59363	PREDICTED: Stegastes partitus HEAT repeat-containing protein 3-like (LOC103374091), mRNA	--	35.1	7	2	2	1	1.277	0.599	0.933	0.658	0.86	0.966	0.861	0.908	0.937	1.367	1.047	0.96	0.972	1.22	1.28	1.154	1.148	1.278	0.0540222	1.209	0.106028	0.946	0.613917	cytoplasm				GO:0006606 protein import into nucleus; GO:0006810 transport; GO:0006886 intracellular protein transport; GO:0006913 nucleocytoplasmic transport; GO:0008104 protein localization; GO:0015031 protein transport; GO:0015833 peptide transport; GO:0017038 protein import; GO:0022613 ribonucleoprotein complex biogenesis; GO:0033036 macromolecule localization; GO:0033365 protein localization to organelle;…		GO:0005488 binding; GO:0005515 protein binding; GO:0051082 unfolded protein binding;
Z10_77756	PREDICTED: Larimichthys crocea MICOS complex subunit mic25a-like (LOC104936024), mRNA	--	26.1	49	12	28	12	0.86	1.029	1.134	1.066	1.098	1.047	1.067	1.069	0.988	0.694	1.018	1.098	1.108	0.911	0.786	0.892	1.033	0.921	0.260072	0.845	0.121213	0.917	0.122306	cytoplasm	K17564	CHCHD6; coiled-coil-helix-coiled-coil-helix domain-containing protein 6, mitochondrial		GO:0006950 response to stress; GO:0006974 cellular response to DNA damage stimulus; GO:0006996 organelle organization; GO:0007005 mitochondrion organization; GO:0007006 mitochondrial membrane organization; GO:0007007 inner mitochondrial membrane organization; GO:0009987 cellular process; GO:0016043 cellular component organization; GO:0033554 cellular response to stress; GO:0042407 cristae formati…	GO:0005622 intracellular; GO:0005623 cell; GO:0005737 cytoplasm; GO:0005739 mitochondrion; GO:0005740 mitochondrial envelope; GO:0005743 mitochondrial inner membrane; GO:0005829 cytosol; GO:0016020 membrane; GO:0016021 integral component of membrane; GO:0019866 organelle inner membrane; GO:0031090 organelle membrane; GO:0031224 intrinsic component of membrane; GO:0031300 intrinsic component of or…				K	KOG4083	Head-elevated expression protein
Z10_67344	Oplegnathus fasciatus comd5 mRNA for COMM domain-containing protein 5, complete cds, clone: RB2_H46	--	23.8	51	11	11	11	0.965	1.03	0.948	0.993	1.085	1.023	0.964	0.924	1.07	1.149	1.002	1.015	0.959	0.687	0.954	1.106	1.016	0.984	0.717071	1.031	0.859885	1.047	0.176263	cytoplasm,nucleus	K22561	COMMD5, HCARG; COMM domain containing 5		GO:0000381 regulation of alternative mRNA splicing, via spliceosome; GO:0001558 regulation of cell growth; GO:0001655 urogenital system development; GO:0001822 kidney development; GO:0002009 morphogenesis of an epithelium; GO:0007049 cell cycle; GO:0007050 cell cycle arrest; GO:0007275 multicellular organism development; GO:0009653 anatomical structure morphogenesis; GO:0009887 animal organ morph…	GO:0005622 intracellular; GO:0005623 cell; GO:0005634 nucleus; GO:0005654 nucleoplasm; GO:0005737 cytoplasm; GO:0005829 cytosol; GO:0031974 membrane-enclosed lumen; GO:0031981 nuclear lumen; GO:0043226 organelle; GO:0043227 membrane-bounded organelle; GO:0043229 intracellular organelle; GO:0043231 intracellular membrane-bounded organelle; GO:0043233 organelle lumen; GO:0044422 organelle part; GO:…		PF07258	HCaRG protein
Z10_84686	Siniperca chuatsi parvalbumin 2 mRNA, complete cds	--	11.7	45	5	6	5	1.054	0.707	0.639	1.106	0.941	1.012	0.609	1.475	1.45	1.258	1.788	0.842	0.773	0.542	0.726	0.755	2.263	0.979	0.800896	0.983	0.927995	1.004	0.919371	cytoplasm							PF13499	EF-hand domain pair	T	KOG0027	Calmodulin and related proteins (EF-Hand superfamily)
Z10_72818	PREDICTED: Larimichthys crocea glucosidase, alpha; neutral AB (ganab), transcript variant X2, mRNA	--	34.1	57	13	32	11	1.079	0.931	0.819	0.909	1.136	0.951	0.929	0.882	1.032	0.876	0.975	1.152	0.892	1.089	1.057	1.08	0.995	1.044	0.42321	1.067	0.434161	1.022	0.70968	extracellular	K05546	GANAB; mannosyl-oligosaccharide alpha-1,3-glucosidase [EC:3.2.1.207]	map00510 N-Glycan biosynthesis; map01100 Metabolic pathways; map04141 Protein processing in endoplasmic reticulum	GO:0006491 N-glycan processing; GO:0006807 nitrogen compound metabolic process; GO:0008152 metabolic process; GO:0009100 glycoprotein metabolic process; GO:0009987 cellular process; GO:0019538 protein metabolic process; GO:0043170 macromolecule metabolic process; GO:0044237 cellular metabolic process; GO:0044238 primary metabolic process; GO:0044260 cellular macromolecule metabolic process; GO:00…	GO:0005622 intracellular; GO:0005623 cell; GO:0005737 cytoplasm; GO:0005783 endoplasmic reticulum; GO:0005788 endoplasmic reticulum lumen; GO:0012505 endomembrane system; GO:0017177 glucosidase II complex; GO:0031974 membrane-enclosed lumen; GO:0032991 macromolecular complex; GO:0043226 organelle; GO:0043227 membrane-bounded organelle; GO:0043229 intracellular organelle; GO:0043231 intracellular …	GO:0003824 catalytic activity; GO:0004553 hydrolase activity, hydrolyzing O-glycosyl compounds; GO:0015926 glucosidase activity; GO:0016787 hydrolase activity; GO:0016798 hydrolase activity, acting on glycosyl bonds; GO:0033919 glucan 1,3-alpha-glucosidase activity; GO:0090599 alpha-glucosidase activity; GO:0090600 alpha-1,3-glucosidase activity;			G	KOG1066	Glucosidase II catalytic (alpha) subunit and related enzymes, glycosyl hydrolase family 31
Z10_78127	PREDICTED: Stegastes partitus hyaluronidase-1-like (LOC103363005), transcript variant X2, mRNA	--	32.2	20	5	9	5	1.304	0.774	0.656	0.978	1.18	1.297	0.649	0.815	0.82	1.713	1.675	0.812	0.82	0.595	1.007	0.967	1.843	1.171	0.499453	1.494	0.171528	1.275	0.264632	cytoplasm	K01197	hya; hyaluronoglucosaminidase [EC:3.2.1.35]	map00531 Glycosaminoglycan degradation; map01100 Metabolic pathways				PF01630	Hyaluronidase
Z10_69713	PREDICTED: Larimichthys crocea caseinolytic mitochondrial matrix peptidase proteolytic subunit (clpp), mRNA	--	17	22	3	3	1	1.239	0.812	0.82	0.849	1.015	0.92	0.824	0.783	1.072	1.097	0.866	0.996	0.96	1.33	1.266	1.151	0.904	1.152	0.133588	1.267	0.0504742	1.1	0.457088	cytoplasm,nucleus	K01358	clpP, CLPP; ATP-dependent Clp protease, protease subunit [EC:3.4.21.92]	map04212 Longevity regulating pathway - worm	GO:0006508 proteolysis; GO:0006515 misfolded or incompletely synthesized protein catabolic process; GO:0006807 nitrogen compound metabolic process; GO:0006950 response to stress; GO:0006986 response to unfolded protein; GO:0008152 metabolic process; GO:0009056 catabolic process; GO:0009057 macromolecule catabolic process; GO:0009987 cellular process; GO:0010033 response to organic substance; GO:0…	GO:0005622 intracellular; GO:0005623 cell; GO:0005737 cytoplasm; GO:0005739 mitochondrion; GO:0005759 mitochondrial matrix; GO:0009368 endopeptidase Clp complex; GO:0031974 membrane-enclosed lumen; GO:0032991 macromolecular complex; GO:0043226 organelle; GO:0043227 membrane-bounded organelle; GO:0043229 intracellular organelle; GO:0043231 intracellular membrane-bounded organelle; GO:0043233 organ…	GO:0003824 catalytic activity; GO:0004175 endopeptidase activity; GO:0004252 serine-type endopeptidase activity; GO:0005488 binding; GO:0005515 protein binding; GO:0008233 peptidase activity; GO:0008236 serine-type peptidase activity; GO:0016787 hydrolase activity; GO:0017171 serine hydrolase activity; GO:0042802 identical protein binding; GO:0070011 peptidase activity, acting on L-amino acid pep…	PF00574	Clp protease	O	KOG0840	ATP-dependent Clp protease, proteolytic subunit
Z10_86093	PREDICTED: Larimichthys crocea small nuclear ribonucleoprotein D2 polypeptide 16.5kDa (snrpd2), mRNA	--	10	66	6	25	4	1.188	0.779	0.886	0.934	0.957	0.919	0.93	0.814	1.104	1.244	0.928	1.048	0.875	1.13	1.165	1.082	0.961	1.081	0.327519	1.151	0.160843	1.065	0.578192	extracellular	K11096	SNRPD2, SMD2; small nuclear ribonucleoprotein D2	map03040 Spliceosome	GO:0000375 RNA splicing, via transesterification reactions; GO:0000377 RNA splicing, via transesterification reactions with bulged adenosine as nucleophile; GO:0000387 spliceosomal snRNP assembly; GO:0000398 mRNA splicing, via spliceosome; GO:0006139 nucleobase-containing compound metabolic process; GO:0006396 RNA processing; GO:0006397 mRNA processing; GO:0006725 cellular aromatic compound metab…	GO:0005622 intracellular; GO:0005623 cell; GO:0005634 nucleus; GO:0005681 spliceosomal complex; GO:0005682 U5 snRNP; GO:0005685 U1 snRNP; GO:0005686 U2 snRNP; GO:0030532 small nuclear ribonucleoprotein complex; GO:0032991 macromolecular complex; GO:0043226 organelle; GO:0043227 membrane-bounded organelle; GO:0043229 intracellular organelle; GO:0043231 intracellular membrane-bounded organelle; GO:…	GO:0003676 nucleic acid binding; GO:0003723 RNA binding; GO:0005488 binding; GO:0005515 protein binding; GO:0097159 organic cyclic compound binding; GO:1901363 heterocyclic compound binding;	PF01423	LSM domain	A	KOG3459	Small nuclear ribonucleoprotein (snRNP) Sm core protein
Z10_66258	PREDICTED: Larimichthys crocea eukaryotic translation initiation factor 3, subunit J (eif3j), mRNA	--	12.9	16	2	5	2	1.039	0.964	1.023	1.03	1.123	0.861	0.612	0.973	1.001	1.105	1.018	0.8	0.785	1.614	1.055	0.993	1.168	1.197	0.16041	1.179	0.302333	0.985	0.850897	nucleus	K03245	EIF3J; translation initiation factor 3 subunit J	map03013 RNA transport	GO:0006412 translation; GO:0006413 translational initiation; GO:0006417 regulation of translation; GO:0006446 regulation of translational initiation; GO:0006518 peptide metabolic process; GO:0006807 nitrogen compound metabolic process; GO:0008152 metabolic process; GO:0009058 biosynthetic process; GO:0009059 macromolecule biosynthetic process; GO:0009889 regulation of biosynthetic process; GO:000…	GO:0005622 intracellular; GO:0005623 cell; GO:0005737 cytoplasm; GO:0005852 eukaryotic translation initiation factor 3 complex; GO:0032991 macromolecular complex; GO:0044424 intracellular part; GO:0044444 cytoplasmic part; GO:0044464 cell part;	GO:0003676 nucleic acid binding; GO:0003723 RNA binding; GO:0003743 translation initiation factor activity; GO:0005488 binding; GO:0005515 protein binding; GO:0008135 translation factor activity, RNA binding; GO:0097159 organic cyclic compound binding; GO:1901363 heterocyclic compound binding;			J	KOG4813	Translation initiation factor eIF3, p35 subunit
Z10_85224	Siniperca chuatsi alpha-hemoglobin A mRNA, partial cds	--	8.8	71	6	48	6	1.178	1.313	1.381	1.945	0.512	0.771	1.167	1.341	0.832	0.619	0.67	1.04	1.047	0.688	0.77	0.691	0.549	0.594	0.00844565	0.569	0.00351296	0.958	0.701624	mitochondria	K13826	HBZ; hemoglobin subunit zeta		GO:0000122 negative regulation of transcription from RNA polymerase II promoter; GO:0001666 response to hypoxia; GO:0002262 myeloid cell homeostasis; GO:0002376 immune system process; GO:0002520 immune system development; GO:0006355 regulation of transcription, DNA-templated; GO:0006357 regulation of transcription from RNA polymerase II promoter; GO:0006810 transport; GO:0006950 response to stres…	GO:0005622 intracellular; GO:0005623 cell; GO:0005737 cytoplasm; GO:0005829 cytosol; GO:0005833 hemoglobin complex; GO:0032991 macromolecular complex; GO:0044424 intracellular part; GO:0044444 cytoplasmic part; GO:0044445 cytosolic part; GO:0044464 cell part;	GO:0005344 oxygen transporter activity;	PF00042	Globin	C	KOG3378	Globins and related hemoproteins
Z10_67619	PREDICTED: Notothenia coriiceps RuvB-like AAA ATPase 2 (ruvbl2), mRNA	--	19.7	25	3	4	1	1.063	0.943	1.089	1.015	0.866	0.904	0.903	0.817	1.137	1.447	0.808	1.041	0.935	0.936	1.108	0.988	0.833	1.019	0.953178	1.031	0.871249	1.012	0.848786	cytoplasm	K11338	RUVBL2, RVB2, INO80J; RuvB-like protein 2 [EC:3.6.4.12]		GO:0000226 microtubule cytoskeleton organization; GO:0000491 small nucleolar ribonucleoprotein complex assembly; GO:0000492 box C/D snoRNP assembly; GO:0001578 microtubule bundle formation; GO:0002009 morphogenesis of an epithelium; GO:0002165 instar larval or pupal development; GO:0003341 cilium movement; GO:0003351 epithelial cilium movement; GO:0006139 nucleobase-containing compound metabolic …	GO:0000123 histone acetyltransferase complex; GO:0000228 nuclear chromosome; GO:0000785 chromatin; GO:0000790 nuclear chromatin; GO:0000791 euchromatin; GO:0000812 Swr1 complex; GO:0005622 intracellular; GO:0005623 cell; GO:0005634 nucleus; GO:0005654 nucleoplasm; GO:0005694 chromosome; GO:0005719 nuclear euchromatin; GO:0005737 cytoplasm; GO:0005813 centrosome; GO:0005815 microtubule organizing …	GO:0000166 nucleotide binding; GO:0000976 transcription regulatory region sequence-specific DNA binding; GO:0000977 RNA polymerase II regulatory region sequence-specific DNA binding; GO:0000979 RNA polymerase II core promoter sequence-specific DNA binding; GO:0000980 RNA polymerase II distal enhancer sequence-specific DNA binding; GO:0001012 RNA polymerase II regulatory region DNA binding; GO:000…	PF06068	TIP49 C-terminus	L	KOG2680	DNA helicase TIP49, TBP-interacting protein
Z10_69574	PREDICTED: Stegastes partitus phosphoribosylaminoimidazole carboxylase, phosphoribosylaminoimidazole succinocarboxamide synthetase (paics), mRNA	--	9.4	56	4	11	4	0.807	1.265	1.254	1.091	0.96	1.227	1.425	1.453	0.828	0.477	1.042	0.794	1.605	0.497	0.621	0.724	0.894	0.765	0.125576	0.725	0.221901	0.949	0.819659	cytoplasm	K01587	PAICS; phosphoribosylaminoimidazole carboxylase / phosphoribosylaminoimidazole-succinocarboxamide synthase [EC:4.1.1.21 6.3.2.6]	map00230 Purine metabolism; map01100 Metabolic pathways	GO:0000082 G1/S transition of mitotic cell cycle; GO:0000278 mitotic cell cycle; GO:0006139 nucleobase-containing compound metabolic process; GO:0006144 purine nucleobase metabolic process; GO:0006163 purine nucleotide metabolic process; GO:0006164 purine nucleotide biosynthetic process; GO:0006188 IMP biosynthetic process; GO:0006189 'de novo' IMP biosynthetic process; GO:0006725 cellular aromat…	GO:0005622 intracellular; GO:0005623 cell; GO:0005737 cytoplasm; GO:0005829 cytosol; GO:0044424 intracellular part; GO:0044444 cytoplasmic part; GO:0044464 cell part;	GO:0003824 catalytic activity; GO:0004638 phosphoribosylaminoimidazole carboxylase activity; GO:0004639 phosphoribosylaminoimidazolesuccinocarboxamide synthase activity; GO:0005488 binding; GO:0005515 protein binding; GO:0016829 lyase activity; GO:0016830 carbon-carbon lyase activity; GO:0016831 carboxy-lyase activity; GO:0016874 ligase activity; GO:0016879 ligase activity, forming carbon-nitroge…			F	KOG2835	Phosphoribosylamidoimidazole-succinocarboxamide synthase
Z10_70354	Sparus aurata mitochondrial enoyl-CoA hydratase (ECH) mRNA, complete cds; nuclear gene for mitochondrial product	--	30.2	41	11	60	11	0.753	1.16	1.143	1.043	1.248	1.053	1.089	0.948	0.84	0.579	1.023	1.256	0.995	0.905	0.869	0.982	1.022	0.953	0.619494	0.845	0.253366	0.887	0.311975	mitochondria	K07511	ECHS1; enoyl-CoA hydratase [EC:4.2.1.17]	map00062 Fatty acid elongation; map00071 Fatty acid degradation; map00280 Valine, leucine and isoleucine degradation; map00310 Lysine degradation; map00380 Tryptophan metabolism; map00410 beta-Alanine metabolism; map00640 Propanoate metabolism; map00650 Butanoate metabolism; map01100 Metabolic pathways; map01200 Carbon metabolism; map01212 Fatty acid metabolism	GO:0006082 organic acid metabolic process; GO:0006629 lipid metabolic process; GO:0006631 fatty acid metabolic process; GO:0006635 fatty acid beta-oxidation; GO:0008152 metabolic process; GO:0009056 catabolic process; GO:0009062 fatty acid catabolic process; GO:0009987 cellular process; GO:0016042 lipid catabolic process; GO:0016054 organic acid catabolic process; GO:0019395 fatty acid oxidation;…	GO:0005622 intracellular; GO:0005623 cell; GO:0005737 cytoplasm; GO:0005739 mitochondrion; GO:0005759 mitochondrial matrix; GO:0031974 membrane-enclosed lumen; GO:0043226 organelle; GO:0043227 membrane-bounded organelle; GO:0043229 intracellular organelle; GO:0043231 intracellular membrane-bounded organelle; GO:0043233 organelle lumen; GO:0044422 organelle part; GO:0044424 intracellular part; GO:…	GO:0003824 catalytic activity; GO:0004300 enoyl-CoA hydratase activity; GO:0016829 lyase activity; GO:0016835 carbon-oxygen lyase activity; GO:0016836 hydro-lyase activity;	PF00378	Enoyl-CoA hydratase/isomerase family	I	KOG1680	Enoyl-CoA hydratase
Z10_70428	hypothetical protein	--	17.6	63	11	24	11	0.881	1.062	1.117	0.933	0.971	1.086	1.067	1.183	0.961	1.031	1.016	0.911	1.015	1.007	0.907	0.839	1.013	0.971	0.535352	0.906	0.184969	0.933	0.392391	cytoplasm					GO:0005622 intracellular; GO:0005623 cell; GO:0005634 nucleus; GO:0005737 cytoplasm; GO:0005829 cytosol; GO:0043226 organelle; GO:0043227 membrane-bounded organelle; GO:0043229 intracellular organelle; GO:0043231 intracellular membrane-bounded organelle; GO:0044424 intracellular part; GO:0044444 cytoplasmic part; GO:0044464 cell part;
Z10_72472	PREDICTED: Notothenia coriiceps 3&apos;(2&apos;), 5&apos;-bisphosphate nucleotidase 1 (bpnt1), transcript variant X2, mRNA	--	17.7	44	5	7	1	0.951	1.246	1.159	1.072	0.806	1.238	1.018	1.285	1.082	0.613	1.077	0.76	0.986	0.67	0.887	0.987	1.005	0.782	0.0201254	0.806	0.223027	1.031	0.695378	cytoplasm	K01082	cysQ, MET22, BPNT1; 3'(2'), 5'-bisphosphate nucleotidase [EC:3.1.3.7]	map00920 Sulfur metabolism; map01100 Metabolic pathways	GO:0006082 organic acid metabolic process; GO:0006139 nucleobase-containing compound metabolic process; GO:0006163 purine nucleotide metabolic process; GO:0006725 cellular aromatic compound metabolic process; GO:0006753 nucleoside phosphate metabolic process; GO:0006790 sulfur compound metabolic process; GO:0006793 phosphorus metabolic process; GO:0006796 phosphate-containing compound metabolic p…	GO:0005622 intracellular; GO:0005623 cell; GO:0005737 cytoplasm; GO:0005829 cytosol; GO:0044424 intracellular part; GO:0044444 cytoplasmic part; GO:0044464 cell part;	GO:0000287 magnesium ion binding; GO:0003824 catalytic activity; GO:0004441 inositol-1,4-bisphosphate 1-phosphatase activity; GO:0005488 binding; GO:0008252 nucleotidase activity; GO:0008441 3'(2'),5'-bisphosphate nucleotidase activity; GO:0016312 inositol bisphosphate phosphatase activity; GO:0016787 hydrolase activity; GO:0016788 hydrolase activity, acting on ester bonds; GO:0016791 phosphatase…			F	KOG3099	Bisphosphate 3'-nucleotidase BPNT1/Inositol polyphosphate 1-phosphatase
Z10_58783	Epinephelus coioides plasminogen mRNA, complete cds	--	24.3	57	10	18	10	0.86	1.086	1.294	1.133	1.006	0.949	0.912	1.191	0.84	0.632	0.949	1.046	0.972	0.628	1.091	1.061	0.996	0.94	0.484076	0.769	0.091521	0.818	0.046019	cytoplasm	K01315	PLG; plasminogen [EC:3.4.21.7]	map04080 Neuroactive ligand-receptor interaction; map04610 Complement and coagulation cascades; map05150 Staphylococcus aureus infection; map05164 Influenza A	GO:0002576 platelet degranulation; GO:0006508 proteolysis; GO:0006807 nitrogen compound metabolic process; GO:0006810 transport; GO:0006887 exocytosis; GO:0006950 response to stress; GO:0007162 negative regulation of cell adhesion; GO:0007596 blood coagulation; GO:0007599 hemostasis; GO:0008152 metabolic process; GO:0008285 negative regulation of cell proliferation; GO:0009266 response to tempera…	GO:0005576 extracellular region; GO:0005615 extracellular space; GO:0005622 intracellular; GO:0005623 cell; GO:0005737 cytoplasm; GO:0005886 plasma membrane; GO:0009897 external side of plasma membrane; GO:0009986 cell surface; GO:0012505 endomembrane system; GO:0016020 membrane; GO:0019897 extrinsic component of plasma membrane; GO:0019898 extrinsic component of membrane; GO:0030141 secretory gr…	GO:0003823 antigen binding; GO:0003824 catalytic activity; GO:0004175 endopeptidase activity; GO:0004252 serine-type endopeptidase activity; GO:0005102 receptor binding; GO:0005488 binding; GO:0005515 protein binding; GO:0008233 peptidase activity; GO:0008236 serine-type peptidase activity; GO:0016787 hydrolase activity; GO:0017171 serine hydrolase activity; GO:0019899 enzyme binding; GO:0019900 …	PF00089	Trypsin
Z10_60849	PREDICTED: Oreochromis niloticus sulfotransferase family cytosolic 2B member 1-like (LOC100689712), transcript variant X1, mRNA	--	33.6	36	10	32	10	1.019	0.95	0.974	1.108	0.996	1.229	1.064	1.003	1.072	1.031	1.142	0.979	0.844	0.482	0.863	1.169	1.13	0.868	0.206576	0.946	0.633763	1.09	0.153397	cytoplasm	K01015	SULT2B1; alcohol sulfotransferase [EC:2.8.2.2]	map00140 Steroid hormone biosynthesis				PF00685	Sulfotransferase domain	S	KOG1584	Sulfotransferase
Z10_79874	Oplegnathus fasciatus peroxiredoxin 6 mRNA, complete cds	--	24.5	66	14	53	11	0.839	1.184	1.129	0.947	0.94	0.991	1.221	1.317	0.909	0.884	0.909	0.901	1.056	0.761	0.846	0.868	0.841	0.881	0.109184	0.802	0.043866	0.91	0.44971	cytoplasm	K11188	PRDX6; peroxiredoxin 6, 1-Cys peroxiredoxin [EC:1.11.1.7 1.11.1.15 3.1.1.-]	map01100 Metabolic pathways	GO:0000302 response to reactive oxygen species; GO:0001775 cell activation; GO:0002252 immune effector process; GO:0002263 cell activation involved in immune response; GO:0002274 myeloid leukocyte activation; GO:0002275 myeloid cell activation involved in immune response; GO:0002283 neutrophil activation involved in immune response; GO:0002366 leukocyte activation involved in immune response; GO:…	GO:0000323 lytic vacuole; GO:0005576 extracellular region; GO:0005615 extracellular space; GO:0005622 intracellular; GO:0005623 cell; GO:0005634 nucleus; GO:0005737 cytoplasm; GO:0005764 lysosome; GO:0005766 primary lysosome; GO:0005773 vacuole; GO:0005775 vacuolar lumen; GO:0005829 cytosol; GO:0012505 endomembrane system; GO:0030141 secretory granule; GO:0031410 cytoplasmic vesicle; GO:0031974 m…	GO:0003824 catalytic activity; GO:0004601 peroxidase activity; GO:0004602 glutathione peroxidase activity; GO:0004620 phospholipase activity; GO:0004623 phospholipase A2 activity; GO:0005488 binding; GO:0005515 protein binding; GO:0016209 antioxidant activity; GO:0016298 lipase activity; GO:0016491 oxidoreductase activity; GO:0016684 oxidoreductase activity, acting on peroxide as acceptor; GO:001…	PF00578; PF10417	AhpC/TSA family; C-terminal domain of 1-Cys peroxiredoxin	O	KOG0854	Alkyl hydroperoxide reductase, thiol specific antioxidant and related enzymes
Z10_59915	PREDICTED: Pundamilia nyererei E3 ubiquitin/ISG15 ligase TRIM25-like (LOC102213954), mRNA	--	9.8	39	3	5	3	1.276	0.674	0.861	0.866	0.902	0.81	0.521	0.75	1.279	1.327	0.864	0.772	0.908	1.227	1.643	1.178	1.049	1.271	0.135458	1.448	0.0443094	1.138	0.718434	nucleus	K10652	TRIM25, EFP; tripartite motif-containing protein 25 [EC:2.3.2.27]	map04064 NF-kappa B signaling pathway; map04622 RIG-I-like receptor signaling pathway; map05164 Influenza A	GO:0000731 DNA synthesis involved in DNA repair; GO:0001817 regulation of cytokine production; GO:0001818 negative regulation of cytokine production; GO:0002376 immune system process; GO:0006139 nucleobase-containing compound metabolic process; GO:0006259 DNA metabolic process; GO:0006281 DNA repair; GO:0006301 postreplication repair; GO:0006355 regulation of transcription, DNA-templated; GO:0006…	GO:0005622 intracellular; GO:0005623 cell; GO:0005634 nucleus; GO:0005654 nucleoplasm; GO:0005737 cytoplasm; GO:0005829 cytosol; GO:0016604 nuclear body; GO:0031974 membrane-enclosed lumen; GO:0031981 nuclear lumen; GO:0043226 organelle; GO:0043227 membrane-bounded organelle; GO:0043229 intracellular organelle; GO:0043231 intracellular membrane-bounded organelle; GO:0043233 organelle lumen; GO:00…	GO:0003700 transcription factor activity, sequence-specific DNA binding; GO:0003824 catalytic activity; GO:0004842 ubiquitin-protein transferase activity; GO:0016740 transferase activity; GO:0019787 ubiquitin-like protein transferase activity; GO:0061630 ubiquitin protein ligase activity; GO:0061659 ubiquitin-like protein ligase activity;	PF13445	RING-type zinc-finger, LisH dimerisation motif	O	KOG2177	Predicted E3 ubiquitin ligase
Z10_65601	PREDICTED: Larimichthys crocea cofilin 1 (non-muscle) (cfl1), mRNA	--	18.9	72	14	139	13	1.248	0.74	0.722	1.096	1.065	1.207	0.724	0.823	1.229	1.11	1.05	0.904	0.686	1.145	1.091	1.066	1.162	0.99	0.973872	1.262	0.0803407	1.275	0.207466	cytoplasm,nucleus	K05765	CFL; cofilin	map04360 Axon guidance; map04666 Fc gamma R-mediated phagocytosis; map04810 Regulation of actin cytoskeleton; map05133 Pertussis; map05170 Human immunodeficiency virus 1 infection				PF00241	Cofilin/tropomyosin-type actin-binding protein	Z	KOG1735	Actin depolymerizing factor
Z10_74677	PREDICTED: Larimichthys crocea transmembrane protein 205 (tmem205), mRNA	--	7.8	13	1	1	1	1.157	0.956	1.093	1.103	0.924	0.913	0.986	0.902	1.255	1.109	1.107	1.084	0.905	0.656	0.904	0.947	1.072	0.882	0.151043	0.912	0.391776	1.034	0.720996	extracellular							PF13664	Domain of unknown function (DUF4149)	S	KOG2886	Uncharacterized conserved protein
Z10_80534	PREDICTED: Larimichthys crocea eukaryotic translation initiation factor 3, subunit G (eif3g), transcript variant X1, mRNA	--	29.8	37	10	24	10	1.027	0.897	0.99	0.848	1.156	0.897	0.621	0.884	0.863	1.016	1.012	0.934	0.768	1.991	1.105	1.081	1.193	1.352	0.0651742	1.241	0.333357	0.918	0.379537	nucleus	K03248	EIF3G; translation initiation factor 3 subunit G	map03013 RNA transport	GO:0006412 translation; GO:0006413 translational initiation; GO:0006518 peptide metabolic process; GO:0006807 nitrogen compound metabolic process; GO:0008152 metabolic process; GO:0009058 biosynthetic process; GO:0009059 macromolecule biosynthetic process; GO:0009987 cellular process; GO:0010467 gene expression; GO:0016032 viral process; GO:0019080 viral gene expression; GO:0019081 viral translat…	GO:0005622 intracellular; GO:0005623 cell; GO:0005737 cytoplasm; GO:0005829 cytosol; GO:0005852 eukaryotic translation initiation factor 3 complex; GO:0032991 macromolecular complex; GO:0044424 intracellular part; GO:0044444 cytoplasmic part; GO:0044464 cell part;	GO:0003676 nucleic acid binding; GO:0003723 RNA binding; GO:0003729 mRNA binding; GO:0003743 translation initiation factor activity; GO:0005488 binding; GO:0008135 translation factor activity, RNA binding; GO:0097159 organic cyclic compound binding; GO:1901363 heterocyclic compound binding;	PF00076	RNA recognition motif. (a.k.a. RRM, RBD, or RNP domain)	J	KOG0122	Translation initiation factor 3, subunit g (eIF-3g)
Z10_36052	PREDICTED: Larimichthys crocea transforming protein RhoA-like (LOC104931794), mRNA	--	19.8	53	8	24	4	1.062	1.052	0.966	1.217	1.101	1.117	1.068	0.958	1.043	1.035	1.119	0.828	0.66	0.994	0.899	1.182	1.055	0.913	0.238988	1.089	0.570292	1.192	0.00780102	cytoplasm	K04513	RHOA; Ras homolog gene family, member A	map04014 Ras signaling pathway; map04015 Rap1 signaling pathway; map04022 cGMP-PKG signaling pathway; map04024 cAMP signaling pathway; map04062 Chemokine signaling pathway; map04071 Sphingolipid signaling pathway; map04072 Phospholipase D signaling pathway; map04144 Endocytosis; map04150 mTOR signaling pathway; map04270 Vascular smooth muscle contraction; map04310 Wnt signaling pathway; map04350 …	GO:0002009 morphogenesis of an epithelium; GO:0002011 morphogenesis of an epithelial sheet; GO:0006928 movement of cell or subcellular component; GO:0006950 response to stress; GO:0009611 response to wounding; GO:0009653 anatomical structure morphogenesis; GO:0009888 tissue development; GO:0009987 cellular process; GO:0016477 cell migration; GO:0032502 developmental process; GO:0040011 locomotion…			PF00071	Ras family	U	KOG0393	Ras-related small GTPase, Rho type
Z10_83987	PREDICTED: Larimichthys crocea uncharacterized LOC104939960 (LOC104939960), mRNA	--	10.1	33	4	5	2	0.826	1.438	1.225	1.102	1.063	1.151	1.136	1.07	0.914	0.741	0.969	0.944	1.202	0.479	0.7	1.04	0.855	0.808	0.142387	0.82	0.267779	1.014	0.978126	mitochondria
Z10_66298	PREDICTED: Larimichthys crocea ketohexokinase (fructokinase) (khk), transcript variant X2, mRNA	--	31.2	34	7	14	2	0.692	1.794	1.237	1.174	0.958	1.16	1.336	1.237	0.728	0.609	0.752	1.185	1.033	0.697	0.67	0.738	0.59	0.679	0.0499887	0.639	0.00376473	0.941	0.61378	extracellular	K00846	KHK; ketohexokinase [EC:2.7.1.3]	map00051 Fructose and mannose metabolism; map01100 Metabolic pathways	GO:0005975 carbohydrate metabolic process; GO:0005996 monosaccharide metabolic process; GO:0006000 fructose metabolic process; GO:0006001 fructose catabolic process; GO:0006081 cellular aldehyde metabolic process; GO:0006082 organic acid metabolic process; GO:0006090 pyruvate metabolic process; GO:0006091 generation of precursor metabolites and energy; GO:0006096 glycolytic process; GO:0006109 re…	GO:0005622 intracellular; GO:0005623 cell; GO:0005634 nucleus; GO:0005737 cytoplasm; GO:0005829 cytosol; GO:0043226 organelle; GO:0043227 membrane-bounded organelle; GO:0043229 intracellular organelle; GO:0043231 intracellular membrane-bounded organelle; GO:0044424 intracellular part; GO:0044444 cytoplasmic part; GO:0044464 cell part;	GO:0003824 catalytic activity; GO:0004396 hexokinase activity; GO:0004454 ketohexokinase activity; GO:0008865 fructokinase activity; GO:0016301 kinase activity; GO:0016740 transferase activity; GO:0016772 transferase activity, transferring phosphorus-containing groups; GO:0016773 phosphotransferase activity, alcohol group as acceptor; GO:0019200 carbohydrate kinase activity;			G	KOG2947	Carbohydrate kinase
Z10_70636	Anoplopoma fimbria clone afim-evh-519-119 Thioredoxin domain-containing protein 9 putative mRNA, complete cds	--	16.8	10	2	2	2	1.069	1.002	1.068	0.897	0.932	1.021	1.07	1.092	1.072	1.076	0.982	0.988	0.801	1.056	1.015	0.86	0.938	0.94	0.233713	0.915	0.207412	0.974	0.56577	cytoplasm				GO:0000226 microtubule cytoskeleton organization; GO:0006139 nucleobase-containing compound metabolic process; GO:0006725 cellular aromatic compound metabolic process; GO:0006807 nitrogen compound metabolic process; GO:0006996 organelle organization; GO:0007010 cytoskeleton organization; GO:0007017 microtubule-based process; GO:0008152 metabolic process; GO:0008616 queuosine biosynthetic process;…	GO:0005622 intracellular; GO:0005623 cell; GO:0005634 nucleus; GO:0005737 cytoplasm; GO:0005813 centrosome; GO:0005815 microtubule organizing center; GO:0005829 cytosol; GO:0005856 cytoskeleton; GO:0015630 microtubule cytoskeleton; GO:0030496 midbody; GO:0043226 organelle; GO:0043227 membrane-bounded organelle; GO:0043228 non-membrane-bounded organelle; GO:0043229 intracellular organelle; GO:0043…		PF00085	Thioredoxin	CO	KOG1672	ATP binding protein
Z10_82228	PREDICTED: Larimichthys crocea proteasome (prosome, macropain) assembly chaperone 1 (psmg1), mRNA	--	31.2	44	9	12	9	1.031	1.119	0.963	1.119	0.916	1.119	0.968	1.135	1.151	0.964	1.031	0.761	0.984	0.7	0.973	0.985	0.992	0.863	0.0255334	0.982	0.915952	1.138	0.144355	nucleus	K11875	PSMG1, DSCR2, PAC1; proteasome assembly chaperone 1		GO:0007275 multicellular organism development; GO:0007399 nervous system development; GO:0007417 central nervous system development; GO:0007420 brain development; GO:0008283 cell proliferation; GO:0009987 cellular process; GO:0016043 cellular component organization; GO:0021534 cell proliferation in hindbrain; GO:0021924 cell proliferation in external granule layer; GO:0021930 cerebellar granule c…	GO:0005622 intracellular; GO:0005623 cell; GO:0005634 nucleus; GO:0005654 nucleoplasm; GO:0005737 cytoplasm; GO:0005783 endoplasmic reticulum; GO:0005794 Golgi apparatus; GO:0005829 cytosol; GO:0012505 endomembrane system; GO:0031974 membrane-enclosed lumen; GO:0031981 nuclear lumen; GO:0043226 organelle; GO:0043227 membrane-bounded organelle; GO:0043229 intracellular organelle; GO:0043231 intrac…	GO:0005488 binding; GO:0044877 macromolecular complex binding; GO:0070628 proteasome binding;
Z10_63575	PREDICTED: Larimichthys crocea protein farnesyltransferase subunit beta-like (LOC104926712), mRNA	--	31.5	17	4	5	4	1.073	1.302	1.158	1.056	0.883	1.116	0.986	1.036	0.958	0.965	0.967	0.777	0.953	0.812	0.949	0.86	0.863	0.844	0.00627129	0.922	0.418659	1.092	0.370554	extracellular	K05954	FNTB; protein farnesyltransferase subunit beta [EC:2.5.1.58]	map00900 Terpenoid backbone biosynthesis	GO:0006464 cellular protein modification process; GO:0006807 nitrogen compound metabolic process; GO:0006950 response to stress; GO:0008152 metabolic process; GO:0008284 positive regulation of cell proliferation; GO:0008285 negative regulation of cell proliferation; GO:0009611 response to wounding; GO:0009889 regulation of biosynthetic process; GO:0009891 positive regulation of biosynthetic proce…	GO:0005622 intracellular; GO:0005623 cell; GO:0005737 cytoplasm; GO:0005829 cytosol; GO:0005856 cytoskeleton; GO:0005875 microtubule associated complex; GO:0005965 protein farnesyltransferase complex; GO:0015630 microtubule cytoskeleton; GO:0032991 macromolecular complex; GO:0043226 organelle; GO:0043228 non-membrane-bounded organelle; GO:0043229 intracellular organelle; GO:0043232 intracellular …	GO:0003824 catalytic activity; GO:0004311 farnesyltranstransferase activity; GO:0004659 prenyltransferase activity; GO:0004660 protein farnesyltransferase activity; GO:0005488 binding; GO:0005515 protein binding; GO:0008270 zinc ion binding; GO:0008318 protein prenyltransferase activity; GO:0016740 transferase activity; GO:0016765 transferase activity, transferring alkyl or aryl (other than methy…			O	KOG0365	Beta subunit of farnesyltransferase
Z10_66374	PREDICTED: Larimichthys crocea serine/threonine-protein phosphatase 6 regulatory subunit 2-like (LOC104918110), mRNA	--	36.1	5	2	2	2	0.983	1.033	1.351	1.11	1.156	0.985	0.789	0.947	0.883	0.885	0.842	0.802	0.925	1.099	1.157	1.053	0.901	1.055	0.47613	0.984	0.995734	0.933	0.690824	cytoplasm,nucleus	K15500	PPP6R2, SAPS2; serine/threonine-protein phosphatase 6 regulatory subunit 2		GO:0001932 regulation of protein phosphorylation; GO:0001933 negative regulation of protein phosphorylation; GO:0009892 negative regulation of metabolic process; GO:0009966 regulation of signal transduction; GO:0009968 negative regulation of signal transduction; GO:0010563 negative regulation of phosphorus metabolic process; GO:0010605 negative regulation of macromolecule metabolic process; GO:00…					D	KOG2073	SAP family cell cycle dependent phosphatase-associated protein
Z10_68990	PREDICTED: Larimichthys crocea HCLS1 associated protein X-1 (hax1), mRNA	--	34.7	9	2	2	2																								mitochondria	K16220	HAX1; HCLS1-associated protein X-1		GO:0001932 regulation of protein phosphorylation; GO:0001934 positive regulation of protein phosphorylation; GO:0002682 regulation of immune system process; GO:0002684 positive regulation of immune system process; GO:0002761 regulation of myeloid leukocyte differentiation; GO:0002763 positive regulation of myeloid leukocyte differentiation; GO:0006355 regulation of transcription, DNA-templated; G…	GO:0005622 intracellular; GO:0005623 cell; GO:0005634 nucleus; GO:0005635 nuclear envelope; GO:0005667 transcription factor complex; GO:0005737 cytoplasm; GO:0005739 mitochondrion; GO:0005740 mitochondrial envelope; GO:0005741 mitochondrial outer membrane; GO:0005758 mitochondrial intermembrane space; GO:0005783 endoplasmic reticulum; GO:0005856 cytoskeleton; GO:0005886 plasma membrane; GO:001250…	GO:0005488 binding; GO:0005515 protein binding; GO:0019838 growth factor binding; GO:0019904 protein domain specific binding; GO:0019955 cytokine binding; GO:0019966 interleukin-1 binding; GO:0047485 protein N-terminus binding;
Z10_82360	PREDICTED: Notothenia coriiceps hexosaminidase A (alpha polypeptide) (hexa), mRNA	--	19.8	32	5	8	2	1.45	0.543	0.876	1.109	0.786	0.94	0.805	0.716	1.641	1.241	0.777	0.985	0.929	0.763	1.669	0.77	0.833	0.916	0.741984	1.153	0.587768	1.259	0.507398	cytoplasm,nucleus	K12373	HEXA_B; hexosaminidase [EC:3.2.1.52]	map00511 Other glycan degradation; map00513 Various types of N-glycan biosynthesis; map00520 Amino sugar and nucleotide sugar metabolism; map00531 Glycosaminoglycan degradation; map00603 Glycosphingolipid biosynthesis - globo and isoglobo series; map00604 Glycosphingolipid biosynthesis - ganglio series; map01100 Metabolic pathways; map04142 Lysosome	GO:0000003 reproduction; GO:0000902 cell morphogenesis; GO:0000904 cell morphogenesis involved in differentiation; GO:0001501 skeletal system development; GO:0001573 ganglioside metabolic process; GO:0003008 system process; GO:0005975 carbohydrate metabolic process; GO:0006022 aminoglycan metabolic process; GO:0006023 aminoglycan biosynthetic process; GO:0006024 glycosaminoglycan biosynthetic pro…	GO:0000323 lytic vacuole; GO:0005622 intracellular; GO:0005623 cell; GO:0005737 cytoplasm; GO:0005764 lysosome; GO:0005766 primary lysosome; GO:0005773 vacuole; GO:0005775 vacuolar lumen; GO:0012505 endomembrane system; GO:0016020 membrane; GO:0030141 secretory granule; GO:0031410 cytoplasmic vesicle; GO:0031974 membrane-enclosed lumen; GO:0031982 vesicle; GO:0042582 azurophil granule; GO:0043202…	GO:0003824 catalytic activity; GO:0004553 hydrolase activity, hydrolyzing O-glycosyl compounds; GO:0004563 beta-N-acetylhexosaminidase activity; GO:0005488 binding; GO:0005515 protein binding; GO:0008194 UDP-glycosyltransferase activity; GO:0008375 acetylglucosaminyltransferase activity; GO:0015929 hexosaminidase activity; GO:0016740 transferase activity; GO:0016757 transferase activity, transfer…	PF00728	Glycosyl hydrolase family 20, catalytic domain	G	KOG2499	Beta-N-acetylhexosaminidase
Z10_83106	Pagrus major mitogen-activated protein kinase 1 interacting protein 1 mRNA, complete cds	--	12.5	20	2	5	2	1.056	0.971	0.876	1.145	1.219	0.95	0.922	0.792	1.064	1.168	0.963	1.234	0.869	0.729	0.998	1.044	0.98	0.981	0.716259	1.032	0.78353	1.052	0.528497	mitochondria	K04370	LAMTOR3, MP1, MAP2K1IP1; ragulator complex protein LAMTOR3	map04010 MAPK signaling pathway; map04150 mTOR signaling pathway	GO:0000165 MAPK cascade; GO:0000186 activation of MAPKK activity; GO:0001101 response to acid chemical; GO:0001775 cell activation; GO:0001932 regulation of protein phosphorylation; GO:0001934 positive regulation of protein phosphorylation; GO:0002252 immune effector process; GO:0002263 cell activation involved in immune response; GO:0002274 myeloid leukocyte activation; GO:0002275 myeloid cell a…	GO:0000323 lytic vacuole; GO:0005622 intracellular; GO:0005623 cell; GO:0005737 cytoplasm; GO:0005764 lysosome; GO:0005765 lysosomal membrane; GO:0005768 endosome; GO:0005770 late endosome; GO:0005773 vacuole; GO:0005774 vacuolar membrane; GO:0005886 plasma membrane; GO:0010008 endosome membrane; GO:0012505 endomembrane system; GO:0012506 vesicle membrane; GO:0016020 membrane; GO:0030141 secretor…	GO:0008047 enzyme activator activity; GO:0019207 kinase regulator activity; GO:0019209 kinase activator activity; GO:0030234 enzyme regulator activity; GO:0098772 molecular function regulator;	PF08923	Mitogen-activated protein kinase kinase 1 interacting
Z10_64083	PREDICTED: Larimichthys crocea plasma membrane calcium-transporting ATPase 1-like (LOC104927822), transcript variant X4, mRNA	--	8.2	36	2	3	1	1.299	0.81	0.697	1.162	1.077	1.279	0.497	0.834	1.147	1.159	1.089	0.957	0.879	0.828	1.021	1.264	1.254	1.013	0.730986	1.26	0.0589361	1.245	0.471593	cytoplasm,nucleus	K05850	ATP2B; P-type Ca2+ transporter type 2B [EC:7.2.2.10]	map04020 Calcium signaling pathway; map04022 cGMP-PKG signaling pathway; map04024 cAMP signaling pathway; map04261 Adrenergic signaling in cardiomyocytes; map04925 Aldosterone synthesis and secretion; map04961 Endocrine and other factor-regulated calcium reabsorption; map04970 Salivary secretion; map04972 Pancreatic secretion; map04978 Mineral absorption	GO:0000003 reproduction; GO:0000820 regulation of glutamine family amino acid metabolic process; GO:0000821 regulation of arginine metabolic process; GO:0001101 response to acid chemical; GO:0001505 regulation of neurotransmitter levels; GO:0001654 eye development; GO:0001932 regulation of protein phosphorylation; GO:0001934 positive regulation of protein phosphorylation; GO:0002026 regulation of…	GO:0005622 intracellular; GO:0005623 cell; GO:0005737 cytoplasm; GO:0005886 plasma membrane; GO:0005887 integral component of plasma membrane; GO:0005901 caveola; GO:0005929 cilium; GO:0016020 membrane; GO:0016021 integral component of membrane; GO:0016323 basolateral plasma membrane; GO:0030016 myofibril; GO:0030017 sarcomere; GO:0030018 Z disc; GO:0030315 T-tubule; GO:0031224 intrinsic componen…	GO:0003824 catalytic activity; GO:0004857 enzyme inhibitor activity; GO:0005215 transporter activity; GO:0005388 calcium-transporting ATPase activity; GO:0005488 binding; GO:0005515 protein binding; GO:0005516 calmodulin binding; GO:0008324 cation transmembrane transporter activity; GO:0015075 ion transmembrane transporter activity; GO:0015085 calcium ion transmembrane transporter activity; GO:00…			P	KOG0204	Calcium transporting ATPase
Z10_81682	PREDICTED: Larimichthys crocea cathepsin F (ctsf), mRNA	--	18.2	39	5	8	2	0.972	1.364	1.02	1.095	0.766	0.981	1.095	1.6	1.054	0.802	1.048	0.848	1.135	0.616	0.721	0.885	0.916	0.78	0.0230715	0.738	0.130429	0.946	0.864201	extracellular	K01373	CTSF; cathepsin F [EC:3.4.22.41]	map04142 Lysosome; map04210 Apoptosis	GO:0002376 immune system process; GO:0002478 antigen processing and presentation of exogenous peptide antigen; GO:0002495 antigen processing and presentation of peptide antigen via MHC class II; GO:0002504 antigen processing and presentation of peptide or polysaccharide antigen via MHC class II; GO:0006508 proteolysis; GO:0006807 nitrogen compound metabolic process; GO:0008152 metabolic process; …	GO:0000323 lytic vacuole; GO:0005576 extracellular region; GO:0005615 extracellular space; GO:0005622 intracellular; GO:0005623 cell; GO:0005737 cytoplasm; GO:0005764 lysosome; GO:0005773 vacuole; GO:0005775 vacuolar lumen; GO:0031974 membrane-enclosed lumen; GO:0043202 lysosomal lumen; GO:0043226 organelle; GO:0043227 membrane-bounded organelle; GO:0043229 intracellular organelle; GO:0043231 int…	GO:0003824 catalytic activity; GO:0004175 endopeptidase activity; GO:0004197 cysteine-type endopeptidase activity; GO:0008233 peptidase activity; GO:0008234 cysteine-type peptidase activity; GO:0016787 hydrolase activity; GO:0070011 peptidase activity, acting on L-amino acid peptides;	PF00112	Papain family cysteine protease	O	KOG1542	Cysteine proteinase Cathepsin F
Z10_80090	PREDICTED: Larimichthys crocea polyadenylate-binding protein 1-like (LOC104931622), mRNA	--	25.2	12	2	3	1	0.806	1.371	0.876	1.041	1.246	0.915	0.639	1	0.762	0.768	0.801	0.995	0.888	2.236	0.901	0.75	0.853	1.176	0.55514	1.133	0.837955	0.964	0.697357	mitochondria	K13126	PABPC; polyadenylate-binding protein	map03013 RNA transport; map03015 mRNA surveillance pathway; map03018 RNA degradation	GO:0000184 nuclear-transcribed mRNA catabolic process, nonsense-mediated decay; GO:0000375 RNA splicing, via transesterification reactions; GO:0000377 RNA splicing, via transesterification reactions with bulged adenosine as nucleophile; GO:0000398 mRNA splicing, via spliceosome; GO:0000956 nuclear-transcribed mRNA catabolic process; GO:0006139 nucleobase-containing compound metabolic process; GO:…	GO:0005622 intracellular; GO:0005623 cell; GO:0005634 nucleus; GO:0005681 spliceosomal complex; GO:0005737 cytoplasm; GO:0005829 cytosol; GO:0010494 cytoplasmic stress granule; GO:0030425 dendrite; GO:0032991 macromolecular complex; GO:0035770 ribonucleoprotein granule; GO:0036464 cytoplasmic ribonucleoprotein granule; GO:0036477 somatodendritic compartment; GO:0042995 cell projection; GO:0043005…	GO:0003676 nucleic acid binding; GO:0003723 RNA binding; GO:0003727 single-stranded RNA binding; GO:0003729 mRNA binding; GO:0003730 mRNA 3'-UTR binding; GO:0005488 binding; GO:0005515 protein binding; GO:0008022 protein C-terminus binding; GO:0008143 poly(A) binding; GO:0008187 poly-pyrimidine tract binding; GO:0008266 poly(U) RNA binding; GO:0008494 translation activator activity; GO:0045182 tr…			AJ	KOG0123	Polyadenylate-binding protein (RRM superfamily)
Z10_79428	PREDICTED: Larimichthys crocea bleomycin hydrolase (blmh), mRNA	--	26.6	30	6	11	6	1.078	1.012	0.999	0.989	0.932	1.051	0.95	1.015	1.131	1.137	0.924	0.964	0.924	0.769	1.078	1.034	0.912	0.938	0.258728	0.978	0.721736	1.043	0.330917	cytoplasm	K01372	BLMH, pepC; bleomycin hydrolase [EC:3.4.22.40]		GO:0000096 sulfur amino acid metabolic process; GO:0000098 sulfur amino acid catabolic process; GO:0000209 protein polyubiquitination; GO:0006082 organic acid metabolic process; GO:0006464 cellular protein modification process; GO:0006508 proteolysis; GO:0006520 cellular amino acid metabolic process; GO:0006790 sulfur compound metabolic process; GO:0006807 nitrogen compound metabolic process; GO:…	GO:0005622 intracellular; GO:0005623 cell; GO:0005737 cytoplasm; GO:0005829 cytosol; GO:0044424 intracellular part; GO:0044444 cytoplasmic part; GO:0044464 cell part;	GO:0003824 catalytic activity; GO:0004175 endopeptidase activity; GO:0004177 aminopeptidase activity; GO:0004180 carboxypeptidase activity; GO:0004197 cysteine-type endopeptidase activity; GO:0005488 binding; GO:0005515 protein binding; GO:0008233 peptidase activity; GO:0008234 cysteine-type peptidase activity; GO:0008238 exopeptidase activity; GO:0016787 hydrolase activity; GO:0042802 identical …			E	KOG4128	Bleomycin hydrolases and aminopeptidases of cysteine protease family
Z10_37322	PREDICTED: Larimichthys crocea phospholipase B domain containing 1 (plbd1), mRNA	--	42.3	34	8	25	3	1.086	0.514	0.743	1.059	0.792	0.8	0.594	0.545	1.414	1.797	1.108	0.972	0.669	0.643	1.731	1.405	1.515	1.277	0.350345	1.545	0.20871	1.21	0.559724	cytoplasm				GO:0006629 lipid metabolic process; GO:0006644 phospholipid metabolic process; GO:0006650 glycerophospholipid metabolic process; GO:0006793 phosphorus metabolic process; GO:0006796 phosphate-containing compound metabolic process; GO:0006807 nitrogen compound metabolic process; GO:0008152 metabolic process; GO:0009987 cellular process; GO:0019637 organophosphate metabolic process; GO:0036149 phosp…	GO:0005576 extracellular region; GO:0005615 extracellular space; GO:0005622 intracellular; GO:0005623 cell; GO:0005737 cytoplasm; GO:0005829 cytosol; GO:0044421 extracellular region part; GO:0044424 intracellular part; GO:0044444 cytoplasmic part; GO:0044464 cell part;	GO:0003824 catalytic activity; GO:0004620 phospholipase activity; GO:0004622 lysophospholipase activity; GO:0004623 phospholipase A2 activity; GO:0016298 lipase activity; GO:0016787 hydrolase activity; GO:0016788 hydrolase activity, acting on ester bonds; GO:0052689 carboxylic ester hydrolase activity;			T	KOG3774	Uncharacterized conserved protein Lama
Z10_63157	PREDICTED: Larimichthys crocea lipolysis stimulated lipoprotein receptor (lsr), transcript variant X2, mRNA	--	19.4	17	3	4	3	1.306	0.772	0.937	1.122	0.822	1.22	0.602	0.723	1.306	1.129	0.961	0.799	0.732	1.418	1.084	1.067	1.076	0.977	0.980045	1.257	0.157984	1.287	0.308535	nucleus				GO:0001889 liver development; GO:0006810 transport; GO:0006897 endocytosis; GO:0006898 receptor-mediated endocytosis; GO:0007043 cell-cell junction assembly; GO:0007275 multicellular organism development; GO:0008104 protein localization; GO:0009987 cellular process; GO:0015031 protein transport; GO:0015833 peptide transport; GO:0016043 cellular component organization; GO:0016192 vesicle-mediated …	GO:0005623 cell; GO:0005886 plasma membrane; GO:0005911 cell-cell junction; GO:0016020 membrane; GO:0030054 cell junction; GO:0044464 cell part; GO:0061689 tricellular tight junction; GO:0070160 occluding junction; GO:0071944 cell periphery;	GO:0005488 binding; GO:0005504 fatty acid binding; GO:0008289 lipid binding; GO:0017129 triglyceride binding; GO:0030169 low-density lipoprotein particle binding; GO:0030228 lipoprotein particle receptor activity; GO:0031406 carboxylic acid binding; GO:0033293 monocarboxylic acid binding; GO:0036094 small molecule binding; GO:0038024 cargo receptor activity; GO:0043167 ion binding; GO:0043168 ani…
Z10_66162	Stizostedion vitreum MHC class II alpha subunit (StviDAA) mRNA, StviDAA-C2A4 allele, complete cds	--	22.6	48	6	15	2	1.6	0.477	0.89	0.908	1.379	0.381	0.574	0.518	0.77	1.474	0.915	1.582	0.768	0.543	1.499	1.723	1.035	1.511	0.106972	1.19	0.540526	0.788	0.518857	extracellular	K06752	MHC2; MHC class II antigen	map04145 Phagosome; map04514 Cell adhesion molecules (CAMs); map04612 Antigen processing and presentation; map04640 Hematopoietic cell lineage; map04658 Th1 and Th2 cell differentiation; map04659 Th17 cell differentiation; map04672 Intestinal immune network for IgA production; map04940 Type I diabetes mellitus; map05140 Leishmaniasis; map05145 Toxoplasmosis; map05150 Staphylococcus aureus infecti…				PF00993; PF07654	Class II histocompatibility antigen, alpha domain; Immunoglobulin C1-set domain
Z10_64775	PREDICTED: Stegastes partitus phospholipase B domain containing 1 (plbd1), mRNA	--	36	52	11	24	6	1.222	0.351	0.87	1.09	0.957	0.917	0.625	0.414	1.157	1.449	1.096	0.989	0.649	0.896	1.585	1.498	1.496	1.3	0.208992	1.533	0.114723	1.179	0.673582	mitochondria				GO:0006629 lipid metabolic process; GO:0006644 phospholipid metabolic process; GO:0006650 glycerophospholipid metabolic process; GO:0006793 phosphorus metabolic process; GO:0006796 phosphate-containing compound metabolic process; GO:0006807 nitrogen compound metabolic process; GO:0008152 metabolic process; GO:0009987 cellular process; GO:0019637 organophosphate metabolic process; GO:0036149 phosp…	GO:0005576 extracellular region; GO:0005615 extracellular space; GO:0005622 intracellular; GO:0005623 cell; GO:0005737 cytoplasm; GO:0005829 cytosol; GO:0044421 extracellular region part; GO:0044424 intracellular part; GO:0044444 cytoplasmic part; GO:0044464 cell part;	GO:0003824 catalytic activity; GO:0004620 phospholipase activity; GO:0004622 lysophospholipase activity; GO:0004623 phospholipase A2 activity; GO:0016298 lipase activity; GO:0016787 hydrolase activity; GO:0016788 hydrolase activity, acting on ester bonds; GO:0052689 carboxylic ester hydrolase activity;			T	KOG3774	Uncharacterized conserved protein Lama
Z10_55759	PREDICTED: Larimichthys crocea perilipin 2 (plin2), mRNA	--	31	46	8	12	1																								nucleus	K17284	PLIN2, ADRP; perilipin-2	map03320 PPAR signaling pathway	GO:0006629 lipid metabolic process; GO:0006638 neutral lipid metabolic process; GO:0006639 acylglycerol metabolic process; GO:0006641 triglyceride metabolic process; GO:0006642 triglyceride mobilization; GO:0006810 transport; GO:0006811 ion transport; GO:0006820 anion transport; GO:0006869 lipid transport; GO:0006928 movement of cell or subcellular component; GO:0006996 organelle organization; GO…	GO:0005576 extracellular region; GO:0005622 intracellular; GO:0005623 cell; GO:0005634 nucleus; GO:0005737 cytoplasm; GO:0005783 endoplasmic reticulum; GO:0005811 lipid particle; GO:0005829 cytosol; GO:0005886 plasma membrane; GO:0012505 endomembrane system; GO:0016020 membrane; GO:0032991 macromolecular complex; GO:0032994 protein-lipid complex; GO:0043226 organelle; GO:0043227 membrane-bounded …	GO:0005488 binding; GO:0005515 protein binding;
Z10_85603	PREDICTED: Larimichthys crocea anterior gradient 2 (agr2), mRNA	--	19.9	28	5	15	5	4.075	0.674	0.433	0.823	2.265	0.686	0.325	0.332	0.648	0.436	0.629	0.727	0.405	0.709	1.426	1.641	0.372	0.89	0.886341	2.158	0.181121	2.423	0.317138	extracellular	K20356	AGR2; anterior gradient protein 2		GO:0002065 columnar/cuboidal epithelial cell differentiation; GO:0002067 glandular epithelial cell differentiation; GO:0006810 transport; GO:0007275 multicellular organism development; GO:0007589 body fluid secretion; GO:0009653 anatomical structure morphogenesis; GO:0009888 tissue development; GO:0009893 positive regulation of metabolic process; GO:0009966 regulation of signal transduction; GO:0…	GO:0005576 extracellular region; GO:0005615 extracellular space; GO:0005622 intracellular; GO:0005623 cell; GO:0005737 cytoplasm; GO:0005783 endoplasmic reticulum; GO:0012505 endomembrane system; GO:0043226 organelle; GO:0043227 membrane-bounded organelle; GO:0043229 intracellular organelle; GO:0043231 intracellular membrane-bounded organelle; GO:0044421 extracellular region part; GO:0044424 intr…	GO:0002162 dystroglycan binding; GO:0005102 receptor binding; GO:0005154 epidermal growth factor receptor binding; GO:0005488 binding; GO:0005515 protein binding; GO:0042802 identical protein binding; GO:0042803 protein homodimerization activity; GO:0046983 protein dimerization activity; GO:0070851 growth factor receptor binding;	PF13899	Thioredoxin-like
Z10_84580	Paralichthys olivaceus progranulin type II (pGRN) mRNA, complete cds, alternatively spliced	--	18.3	10	1	2	1	1.783	0.173	0.39	0.745	0.481	0.822	0.221	0.359	1.588	3.123	0.682	0.999	0.395	0.821	2.206	1.212	0.94	1.434	0.388196	2.187	0.23663	1.525	0.753938	mitochondria									T	KOG4296	Epithelin/granulin
Z10_85225	PREDICTED: Larimichthys crocea chymotrypsin-like elastase family member 2A (LOC104922804), mRNA	--	25.6	12	2	4	2	0.127	0.257	0.154	0.168	1.518	0.594	0.261	0.312	0.599	0.394	0.471	0.414	0.344	8.124	2.017	0.248	2.191	5.604	0.0722144	6.388	0.166381	1.14	0.924447	cytoplasm,nucleus	K01346	CELA2; pancreatic elastase II [EC:3.4.21.71]	map04972 Pancreatic secretion; map04974 Protein digestion and absorption	GO:0006508 proteolysis; GO:0006807 nitrogen compound metabolic process; GO:0007275 multicellular organism development; GO:0008152 metabolic process; GO:0008219 cell death; GO:0008544 epidermis development; GO:0009888 tissue development; GO:0009913 epidermal cell differentiation; GO:0009987 cellular process; GO:0012501 programmed cell death; GO:0019538 protein metabolic process; GO:0030104 water h…	GO:0005576 extracellular region; GO:0005615 extracellular space; GO:0005622 intracellular; GO:0005623 cell; GO:0005737 cytoplasm; GO:0005829 cytosol; GO:0036457 keratohyalin granule; GO:0044421 extracellular region part; GO:0044424 intracellular part; GO:0044444 cytoplasmic part; GO:0044464 cell part;	GO:0003824 catalytic activity; GO:0004175 endopeptidase activity; GO:0004252 serine-type endopeptidase activity; GO:0008233 peptidase activity; GO:0008236 serine-type peptidase activity; GO:0016787 hydrolase activity; GO:0017171 serine hydrolase activity; GO:0070011 peptidase activity, acting on L-amino acid peptides;	PF00089	Trypsin	E	KOG3627	Trypsin
Z10_67917	PREDICTED: Larimichthys crocea N-acylethanolamine acid amidase (naaa), transcript variant X1, mRNA	--	39	41	12	15	12	1.026	0.903	0.912	1.145	0.891	0.976	0.838	0.845	1.153	1.32	1.066	1.076	0.922	0.727	1.128	1.031	1.156	1.005	0.971646	1.072	0.639831	1.066	0.507342	extracellular	K13720	NAAA; N-acylethanolamine-hydrolysing acid amidase [EC:3.5.1.-]		GO:0001505 regulation of neurotransmitter levels; GO:0006810 transport; GO:0006836 neurotransmitter transport; GO:0007154 cell communication; GO:0007267 cell-cell signaling; GO:0007268 chemical synaptic transmission; GO:0007269 neurotransmitter secretion; GO:0009987 cellular process; GO:0023052 signaling; GO:0023061 signal release; GO:0032940 secretion by cell; GO:0046903 secretion; GO:0051179 lo…	GO:0000323 lytic vacuole; GO:0005622 intracellular; GO:0005623 cell; GO:0005737 cytoplasm; GO:0005764 lysosome; GO:0005773 vacuole; GO:0005775 vacuolar lumen; GO:0031974 membrane-enclosed lumen; GO:0043202 lysosomal lumen; GO:0043226 organelle; GO:0043227 membrane-bounded organelle; GO:0043229 intracellular organelle; GO:0043231 intracellular membrane-bounded organelle; GO:0043233 organelle lumen…	GO:0003824 catalytic activity; GO:0005488 binding; GO:0005515 protein binding; GO:0008134 transcription factor binding; GO:0016787 hydrolase activity; GO:0016810 hydrolase activity, acting on carbon-nitrogen (but not peptide) bonds;	PF02275	Linear amide C-N hydrolases, choloylglycine hydrolase family
Z10_75626	PREDICTED: Larimichthys crocea GID complex subunit 8 (gid8), mRNA	--	10.9	25	2	2	2	1.008	0.798	1.308	0.918	1.001	0.794	1.154	1.042	0.98	1.311	0.952	0.986	1.061	0.89	0.942	0.853	0.965	1.063	0.461132	0.901	0.316924	0.847	0.149735	cytoplasm	K23338	GID8; glucose-induced degradation protein 8		GO:0006508 proteolysis; GO:0006511 ubiquitin-dependent protein catabolic process; GO:0006807 nitrogen compound metabolic process; GO:0008152 metabolic process; GO:0009056 catabolic process; GO:0009057 macromolecule catabolic process; GO:0009987 cellular process; GO:0010498 proteasomal protein catabolic process; GO:0019538 protein metabolic process; GO:0019941 modification-dependent protein catabo…	GO:0005622 intracellular; GO:0005623 cell; GO:0005634 nucleus; GO:0005654 nucleoplasm; GO:0005737 cytoplasm; GO:0030054 cell junction; GO:0031974 membrane-enclosed lumen; GO:0031981 nuclear lumen; GO:0043226 organelle; GO:0043227 membrane-bounded organelle; GO:0043229 intracellular organelle; GO:0043231 intracellular membrane-bounded organelle; GO:0043233 organelle lumen; GO:0044422 organelle par…		PF10607	CTLH/CRA C-terminal to LisH motif domain	Z	KOG2659	LisH motif-containing protein
Z10_63821	PREDICTED: Notothenia coriiceps WD repeat domain 12 (wdr12), mRNA	--	34.5	12	3	4	3	0.981	1.076	0.951	0.954	0.899	0.928	0.909	0.926	0.97	1.155	0.913	1.052	0.983	1.301	1.17	0.832	0.923	1.069	0.429139	1.061	0.641665	0.993	0.880052	nucleus	K14863	WDR12, YTM1; ribosome biogenesis protein		GO:0000460 maturation of 5.8S rRNA; GO:0000463 maturation of LSU-rRNA from tricistronic rRNA transcript (SSU-rRNA, 5.8S rRNA, LSU-rRNA); GO:0000466 maturation of 5.8S rRNA from tricistronic rRNA transcript (SSU-rRNA, 5.8S rRNA, LSU-rRNA); GO:0000470 maturation of LSU-rRNA; GO:0006139 nucleobase-containing compound metabolic process; GO:0006364 rRNA processing; GO:0006396 RNA processing; GO:000672…	GO:0005622 intracellular; GO:0005623 cell; GO:0005634 nucleus; GO:0005654 nucleoplasm; GO:0005730 nucleolus; GO:0030684 preribosome; GO:0030686 90S preribosome; GO:0030687 preribosome, large subunit precursor; GO:0031974 membrane-enclosed lumen; GO:0031981 nuclear lumen; GO:0032991 macromolecular complex; GO:0043226 organelle; GO:0043227 membrane-bounded organelle; GO:0043228 non-membrane-bounded…				Z	KOG0313	Microtubule binding protein YTM1 (contains WD40 repeats)
Z10_82550	PREDICTED: Larimichthys crocea complement C1r-A subcomponent-like (LOC104932551), mRNA	--	6.8	40	3	3	1	0.78	1.44	1.012	1.183	0.884	1.133	1.367	1.171	0.888	0.565	0.842	1.289	1.107	0.555	0.796	0.988	0.704	0.724	0.0401102	0.708	0.0535741	0.978	0.795231	extracellular	K01330	C1R; complement component 1, r subcomponent [EC:3.4.21.41]	map04145 Phagosome; map04610 Complement and coagulation cascades; map05133 Pertussis; map05150 Staphylococcus aureus infection; map05322 Systemic lupus erythematosus	GO:0002250 adaptive immune response; GO:0002252 immune effector process; GO:0002253 activation of immune response; GO:0002376 immune system process; GO:0002443 leukocyte mediated immunity; GO:0002449 lymphocyte mediated immunity; GO:0002455 humoral immune response mediated by circulating immunoglobulin; GO:0002460 adaptive immune response based on somatic recombination of immune receptors built f…	GO:0005576 extracellular region; GO:0005615 extracellular space; GO:0044421 extracellular region part;	GO:0003824 catalytic activity; GO:0004175 endopeptidase activity; GO:0004252 serine-type endopeptidase activity; GO:0005488 binding; GO:0005509 calcium ion binding; GO:0008233 peptidase activity; GO:0008236 serine-type peptidase activity; GO:0016787 hydrolase activity; GO:0017171 serine hydrolase activity; GO:0043167 ion binding; GO:0043169 cation binding; GO:0046872 metal ion binding; GO:0070011…	PF00089	Trypsin	T	KOG3627	Trypsin
Z10_71799	PREDICTED: Stegastes partitus chromosome unknown open reading frame, human C4orf27 (LOC103353186), mRNA	--	39.9	5	1	1	1	1.064	1.032	0.763	1.113	0.871	1.073	0.75	0.807	0.889	1.085	1.029	1.322	0.946	1.073	1.002	1.182	1.085	1.041	0.535969	1.065	0.470522	1.024	0.7606	nucleus				GO:0006464 cellular protein modification process; GO:0006471 protein ADP-ribosylation; GO:0006807 nitrogen compound metabolic process; GO:0006950 response to stress; GO:0006974 cellular response to DNA damage stimulus; GO:0008152 metabolic process; GO:0009987 cellular process; GO:0010835 regulation of protein ADP-ribosylation; GO:0018193 peptidyl-amino acid modification; GO:0018209 peptidyl-serin…	GO:0005622 intracellular; GO:0005623 cell; GO:0005634 nucleus; GO:0043226 organelle; GO:0043227 membrane-bounded organelle; GO:0043229 intracellular organelle; GO:0043231 intracellular membrane-bounded organelle; GO:0044424 intracellular part; GO:0044464 cell part;	GO:0005488 binding; GO:0005515 protein binding; GO:0008270 zinc ion binding; GO:0042393 histone binding; GO:0043167 ion binding; GO:0043169 cation binding; GO:0046872 metal ion binding; GO:0046914 transition metal ion binding; GO:0072572 poly-ADP-D-ribose binding; GO:0097367 carbohydrate derivative binding;			S	KOG3952	Uncharacterized conserved protein
Z10_80906	PREDICTED: Stegastes partitus dynamin-1-like protein (LOC103371308), transcript variant X2, mRNA	--	4.9	48	2	4	1	0.928	1.444	1.251	1.134	1.041	0.941	1.138	1.236	0.724	0.568	0.912	1.206	1.111	0.769	0.755	0.843	0.779	0.815	0.14107	0.696	0.0215734	0.854	0.240776	cytoplasm,nucleus	K17065	DNM1L; dynamin 1-like protein [EC:3.6.5.5]	map04214 Apoptosis - fly; map04217 Necroptosis; map04621 NOD-like receptor signaling pathway; map04668 TNF signaling pathway	GO:0000266 mitochondrial fission; GO:0000278 mitotic cell cycle; GO:0000281 mitotic cytokinesis; GO:0000910 cytokinesis; GO:0001505 regulation of neurotransmitter levels; GO:0001666 response to hypoxia; GO:0001703 gastrulation with mouth forming first; GO:0001836 release of cytochrome c from mitochondria; GO:0001956 positive regulation of neurotransmitter secretion; GO:0002791 regulation of pepti…	GO:0000139 Golgi membrane; GO:0005622 intracellular; GO:0005623 cell; GO:0005737 cytoplasm; GO:0005739 mitochondrion; GO:0005740 mitochondrial envelope; GO:0005741 mitochondrial outer membrane; GO:0005777 peroxisome; GO:0005783 endoplasmic reticulum; GO:0005789 endoplasmic reticulum membrane; GO:0005794 Golgi apparatus; GO:0005829 cytosol; GO:0005856 cytoskeleton; GO:0005874 microtubule; GO:00058…	GO:0000166 nucleotide binding; GO:0001882 nucleoside binding; GO:0001883 purine nucleoside binding; GO:0003824 catalytic activity; GO:0003924 GTPase activity; GO:0005096 GTPase activator activity; GO:0005488 binding; GO:0005515 protein binding; GO:0005525 GTP binding; GO:0008017 microtubule binding; GO:0008047 enzyme activator activity; GO:0008092 cytoskeletal protein binding; GO:0015631 tubulin …			U	KOG0446	Vacuolar sorting protein VPS1, dynamin, and related proteins
Z10_58530	PREDICTED: Stegastes partitus myotrophin (mtpn), mRNA	--	13.2	38	5	15	5	1.104	1.186	0.99	0.998	1.004	1.071	1.04	1.127	0.933	0.838	1.071	0.877	0.856	0.82	0.863	0.935	0.965	0.865	0.0161331	0.914	0.265617	1.057	0.423674	cytoplasm				GO:0001558 regulation of cell growth; GO:0006355 regulation of transcription, DNA-templated; GO:0006417 regulation of translation; GO:0006584 catecholamine metabolic process; GO:0006725 cellular aromatic compound metabolic process; GO:0006807 nitrogen compound metabolic process; GO:0006950 response to stress; GO:0007275 multicellular organism development; GO:0007399 nervous system development; GO…	GO:0005622 intracellular; GO:0005623 cell; GO:0005634 nucleus; GO:0005737 cytoplasm; GO:0005829 cytosol; GO:0005856 cytoskeleton; GO:0008290 F-actin capping protein complex; GO:0015629 actin cytoskeleton; GO:0030424 axon; GO:0032991 macromolecular complex; GO:0042995 cell projection; GO:0043005 neuron projection; GO:0043226 organelle; GO:0043227 membrane-bounded organelle; GO:0043228 non-membrane…	GO:0003676 nucleic acid binding; GO:0003677 DNA binding; GO:0005488 binding; GO:0043565 sequence-specific DNA binding; GO:0097159 organic cyclic compound binding; GO:1901363 heterocyclic compound binding;			K	KOG4214	Myotrophin and similar proteins
Z10_84173	PREDICTED: Larimichthys crocea proteasome subunit beta type-6-B like protein (LOC104933385), mRNA	--	16.8	43	4	7	1	1.24	1.049	1.132	1.026	0.821	1.039	1.046	1.048	1.193	1.235	1.097	0.822	0.95	0.602	1.089	0.895	0.987	0.87	0.147312	0.955	0.706179	1.098	0.252276	nucleus	K02738	PSMB6; 20S proteasome subunit beta 1 [EC:3.4.25.1]	map03050 Proteasome				PF00227	Proteasome subunit	O	KOG0174	20S proteasome, regulatory subunit beta type PSMB6/PSMB9/PRE3
Z10_75382	PREDICTED: Larimichthys crocea Harvey rat sarcoma viral oncogene homolog (hras), transcript variant X2, mRNA	--	6.9	57	4	6	1	1.071	0.957	0.8	1.177	0.889	1.241	1.013	0.74	1.275	1.078	0.929	1.001	0.722	0.905	0.903	1.298	0.916	0.856	0.0830721	1.134	0.353035	1.325	0.016679	cytoplasm	K02833	HRAS; GTPase HRas	map01521 EGFR tyrosine kinase inhibitor resistance; map01522 Endocrine resistance; map04010 MAPK signaling pathway; map04012 ErbB signaling pathway; map04014 Ras signaling pathway; map04015 Rap1 signaling pathway; map04062 Chemokine signaling pathway; map04068 FoxO signaling pathway; map04071 Sphingolipid signaling pathway; map04072 Phospholipase D signaling pathway; map04137 Mitophagy - animal; …	GO:0000075 cell cycle checkpoint; GO:0000165 MAPK cascade; GO:0000278 mitotic cell cycle; GO:0001562 response to protozoan; GO:0001817 regulation of cytokine production; GO:0001819 positive regulation of cytokine production; GO:0001932 regulation of protein phosphorylation; GO:0001934 positive regulation of protein phosphorylation; GO:0002218 activation of innate immune response; GO:0002220 innat…	GO:0000139 Golgi membrane; GO:0005622 intracellular; GO:0005623 cell; GO:0005634 nucleus; GO:0005737 cytoplasm; GO:0005794 Golgi apparatus; GO:0005829 cytosol; GO:0005886 plasma membrane; GO:0009898 cytoplasmic side of plasma membrane; GO:0012505 endomembrane system; GO:0016020 membrane; GO:0019897 extrinsic component of plasma membrane; GO:0019898 extrinsic component of membrane; GO:0031090 orga…	GO:0000166 nucleotide binding; GO:0001882 nucleoside binding; GO:0001883 purine nucleoside binding; GO:0003824 catalytic activity; GO:0003924 GTPase activity; GO:0005488 binding; GO:0005515 protein binding; GO:0005525 GTP binding; GO:0008022 protein C-terminus binding; GO:0016462 pyrophosphatase activity; GO:0016787 hydrolase activity; GO:0016817 hydrolase activity, acting on acid anhydrides; GO:…	PF00071	Ras family	S	KOG0395	Ras-related GTPase
Z10_66956	PREDICTED: Larimichthys crocea thioredoxin domain containing 12 (endoplasmic reticulum) (txndc12), mRNA	--	12.7	35	4	16	2	1.181	0.86	0.959	0.896	0.876	1.024	0.865	0.758	0.982	0.813	1.127	0.96	0.878	1.071	1.285	1.097	1.163	1.055	0.574406	1.144	0.276497	1.085	0.396152	extracellular	K05360	TXNDC12; protein-disulfide reductase (glutathione) [EC:1.8.4.2]	map00480 Glutathione metabolism; map01100 Metabolic pathways	GO:0008152 metabolic process; GO:0009966 regulation of signal transduction; GO:0009968 negative regulation of signal transduction; GO:0009987 cellular process; GO:0010646 regulation of cell communication; GO:0010648 negative regulation of cell communication; GO:0010941 regulation of cell death; GO:0023051 regulation of signaling; GO:0023057 negative regulation of signaling; GO:0030154 cell differ…	GO:0005622 intracellular; GO:0005623 cell; GO:0005737 cytoplasm; GO:0005783 endoplasmic reticulum; GO:0005788 endoplasmic reticulum lumen; GO:0012505 endomembrane system; GO:0031974 membrane-enclosed lumen; GO:0043226 organelle; GO:0043227 membrane-bounded organelle; GO:0043229 intracellular organelle; GO:0043231 intracellular membrane-bounded organelle; GO:0043233 organelle lumen; GO:0044422 org…	GO:0003824 catalytic activity; GO:0015036 disulfide oxidoreductase activity; GO:0015037 peptide disulfide oxidoreductase activity; GO:0016491 oxidoreductase activity; GO:0016667 oxidoreductase activity, acting on a sulfur group of donors;	PF13899	Thioredoxin-like
Z10_48935	PREDICTED: Maylandia zebra solute carrier family 35, member B1 (slc35b1), mRNA	--	33.5	3	1	1	1	0.917	0.706	1.232	0.935	1.026	0.757	0.899	0.937	0.951	0.752	0.83	1.54	0.773	1.596	1.121	1.031	0.987	1.183	0.249282	0.824	0.285641	0.696	0.02311	plasma membrane	K15275	SLC35B1; solute carrier family 35 (UDP-galactose transporter), member B1		GO:0000902 cell morphogenesis; GO:0000904 cell morphogenesis involved in differentiation; GO:0002119 nematode larval development; GO:0002164 larval development; GO:0006464 cellular protein modification process; GO:0006486 protein glycosylation; GO:0006487 protein N-linked glycosylation; GO:0006807 nitrogen compound metabolic process; GO:0006810 transport; GO:0006811 ion transport; GO:0006820 anio…	GO:0000139 Golgi membrane; GO:0005622 intracellular; GO:0005623 cell; GO:0005737 cytoplasm; GO:0005783 endoplasmic reticulum; GO:0005789 endoplasmic reticulum membrane; GO:0005794 Golgi apparatus; GO:0012505 endomembrane system; GO:0016020 membrane; GO:0016021 integral component of membrane; GO:0030173 integral component of Golgi membrane; GO:0030176 integral component of endoplasmic reticulum me…	GO:0005215 transporter activity; GO:0005338 nucleotide-sugar transmembrane transporter activity; GO:0005459 UDP-galactose transmembrane transporter activity; GO:0015165 pyrimidine nucleotide-sugar transmembrane transporter activity; GO:0015932 nucleobase-containing compound transmembrane transporter activity; GO:0022857 transmembrane transporter activity; GO:1901505 carbohydrate derivative transp…			G	KOG1580	UDP-galactose transporter related protein
Z10_76559	PREDICTED: Larimichthys crocea mimecan-like (LOC104935393), mRNA	--	22.5	18	3	4	2	1.733	1.4	0.724	1.166	0.912	1.122	0.539	0.634	0.944	1.502	1.022	0.868	0.704	0.651	0.986	1.094	0.835	0.853	0.498049	1.323	0.186751	1.551	0.160422	extracellular	K08126	OGN; osteoglycin (osteoinductive factor, mimecan)		GO:0000902 cell morphogenesis; GO:0000904 cell morphogenesis involved in differentiation; GO:0006022 aminoglycan metabolic process; GO:0006023 aminoglycan biosynthetic process; GO:0006024 glycosaminoglycan biosynthetic process; GO:0006026 aminoglycan catabolic process; GO:0006027 glycosaminoglycan catabolic process; GO:0006082 organic acid metabolic process; GO:0006790 sulfur compound metabolic p…	GO:0000323 lytic vacuole; GO:0005576 extracellular region; GO:0005615 extracellular space; GO:0005622 intracellular; GO:0005623 cell; GO:0005737 cytoplasm; GO:0005764 lysosome; GO:0005773 vacuole; GO:0005775 vacuolar lumen; GO:0005794 Golgi apparatus; GO:0005796 Golgi lumen; GO:0012505 endomembrane system; GO:0031974 membrane-enclosed lumen; GO:0043202 lysosomal lumen; GO:0043226 organelle; GO:00…				S	KOG0619	FOG: Leucine rich repeat
Z10_67176	PREDICTED: Larimichthys crocea carboxypeptidase N, polypeptide 1 (cpn1), mRNA	--	40.9	4	1	1	1	1.077	0.888	0.876	1.131	1.214	0.892	0.98	0.607	0.938	1.166	0.853	1.167	0.725	1.398	1.013	1.075	0.869	1.08	0.548658	1.204	0.284184	1.114	0.345483	cytoplasm	K01292	CPN1; carboxypeptidase N catalytic subunit [EC:3.4.17.3]		GO:0002673 regulation of acute inflammatory response; GO:0002682 regulation of immune system process; GO:0002697 regulation of immune effector process; GO:0002920 regulation of humoral immune response; GO:0006508 proteolysis; GO:0006518 peptide metabolic process; GO:0006807 nitrogen compound metabolic process; GO:0008152 metabolic process; GO:0009056 catabolic process; GO:0009719 response to endo…	GO:0005576 extracellular region; GO:0005615 extracellular space; GO:0005622 intracellular; GO:0005623 cell; GO:0005737 cytoplasm; GO:0005794 Golgi apparatus; GO:0005886 plasma membrane; GO:0012505 endomembrane system; GO:0016020 membrane; GO:0030141 secretory granule; GO:0031410 cytoplasmic vesicle; GO:0031982 vesicle; GO:0036477 somatodendritic compartment; GO:0043025 neuronal cell body; GO:0043…	GO:0003824 catalytic activity; GO:0004180 carboxypeptidase activity; GO:0004181 metallocarboxypeptidase activity; GO:0004185 serine-type carboxypeptidase activity; GO:0008233 peptidase activity; GO:0008235 metalloexopeptidase activity; GO:0008236 serine-type peptidase activity; GO:0008237 metallopeptidase activity; GO:0008238 exopeptidase activity; GO:0016787 hydrolase activity; GO:0017171 serine…	PF00246; PF13620	Zinc carboxypeptidase; Carboxypeptidase regulatory-like domain	S	KOG2649	Zinc carboxypeptidase
Z10_72974	PREDICTED: Larimichthys crocea ATPase, H+ transporting, lysosomal 31kDa, V1 subunit E1 (atp6v1e1), transcript variant X1, mRNA	--	26	45	11	19	10	0.922	1.002	0.93	0.937	0.899	0.977	0.983	0.912	1.058	1.586	1.02	0.991	0.843	0.861	1.031	1.009	1.053	1.057	0.706741	1.097	0.595659	1.038	0.314057	cytoplasm	K02150	ATPeV1E, ATP6E; V-type H+-transporting ATPase subunit E	map00190 Oxidative phosphorylation; map01100 Metabolic pathways; map04145 Phagosome; map04150 mTOR signaling pathway; map04721 Synaptic vesicle cycle; map04966 Collecting duct acid secretion; map05110 Vibrio cholerae infection; map05120 Epithelial cell signaling in Helicobacter pylori infection; map05165 Human papillomavirus infection; map05323 Rheumatoid arthritis	GO:0000041 transition metal ion transport; GO:0001763 morphogenesis of a branching structure; GO:0002009 morphogenesis of an epithelium; GO:0006810 transport; GO:0006811 ion transport; GO:0006812 cation transport; GO:0006826 iron ion transport; GO:0007154 cell communication; GO:0007165 signal transduction; GO:0007166 cell surface receptor signaling pathway; GO:0007167 enzyme linked receptor prote…	GO:0000221 vacuolar proton-transporting V-type ATPase, V1 domain; GO:0005622 intracellular; GO:0005623 cell; GO:0005737 cytoplasm; GO:0005768 endosome; GO:0005773 vacuole; GO:0005774 vacuolar membrane; GO:0005829 cytosol; GO:0005886 plasma membrane; GO:0005902 microvillus; GO:0012505 endomembrane system; GO:0016020 membrane; GO:0016324 apical plasma membrane; GO:0016469 proton-transporting two-se…	GO:0003824 catalytic activity; GO:0005215 transporter activity; GO:0005488 binding; GO:0005515 protein binding; GO:0008324 cation transmembrane transporter activity; GO:0008553 hydrogen-exporting ATPase activity, phosphorylative mechanism; GO:0015075 ion transmembrane transporter activity; GO:0015077 monovalent inorganic cation transmembrane transporter activity; GO:0015078 hydrogen ion transmemb…			C	KOG1664	Vacuolar H+-ATPase V1 sector, subunit E
Z10_53511	Miichthys miiuy complement component C8b (C8b) mRNA, complete cds	--	65.8	42	18	28	18	0.967	0.895	0.881	1.168	0.994	0.928	1.024	1.015	1.177	0.7	0.98	1.184	0.835	0.592	1.105	1.369	1.019	0.915	0.366973	0.915	0.531771	1	0.98765	extracellular	K03998	C8B; complement component 8 subunit beta	map04610 Complement and coagulation cascades; map05020 Prion diseases; map05146 Amoebiasis; map05322 Systemic lupus erythematosus	GO:0002252 immune effector process; GO:0002253 activation of immune response; GO:0002376 immune system process; GO:0002673 regulation of acute inflammatory response; GO:0002682 regulation of immune system process; GO:0002684 positive regulation of immune system process; GO:0002697 regulation of immune effector process; GO:0002920 regulation of humoral immune response; GO:0006807 nitrogen compound…	GO:0005576 extracellular region; GO:0005579 membrane attack complex; GO:0005615 extracellular space; GO:0005623 cell; GO:0005886 plasma membrane; GO:0005887 integral component of plasma membrane; GO:0016020 membrane; GO:0016021 integral component of membrane; GO:0031224 intrinsic component of membrane; GO:0031226 intrinsic component of plasma membrane; GO:0032991 macromolecular complex; GO:004442…	GO:0005488 binding; GO:0044877 macromolecular complex binding;	PF00090; PF01823	Thrombospondin type 1 domain; MAC/Perforin domain	T	KOG3535	Adaptor protein Disabled
Z10_79801	Sparus aurata clone contig00943 genomic sequence	--	14.1	34	4	11	4	1.196	0.814	0.787	1.159	0.944	0.913	0.666	0.766	1.172	1.22	1.237	1.036	0.805	0.934	1.172	1.156	1.387	1.081	0.444577	1.236	0.105011	1.143	0.466154	extracellular	K18646	ANP32A_C_D; acidic leucine-rich nuclear phosphoprotein 32 family member A/C/D		GO:0006323 DNA packaging; GO:0006325 chromatin organization; GO:0006333 chromatin assembly or disassembly; GO:0006334 nucleosome assembly; GO:0006338 chromatin remodeling; GO:0006810 transport; GO:0006913 nucleocytoplasmic transport; GO:0006996 organelle organization; GO:0007017 microtubule-based process; GO:0007154 cell communication; GO:0007165 signal transduction; GO:0007275 multicellular orga…	GO:0005622 intracellular; GO:0005623 cell; GO:0005634 nucleus; GO:0005654 nucleoplasm; GO:0005737 cytoplasm; GO:0005783 endoplasmic reticulum; GO:0005829 cytosol; GO:0005856 cytoskeleton; GO:0005875 microtubule associated complex; GO:0012505 endomembrane system; GO:0015630 microtubule cytoskeleton; GO:0016363 nuclear matrix; GO:0031974 membrane-enclosed lumen; GO:0031981 nuclear lumen; GO:0032991…	GO:0005102 receptor binding; GO:0005178 integrin binding; GO:0005488 binding; GO:0005515 protein binding; GO:0008017 microtubule binding; GO:0008022 protein C-terminus binding; GO:0008092 cytoskeletal protein binding; GO:0015631 tubulin binding; GO:0042393 histone binding; GO:0044877 macromolecular complex binding; GO:0050839 cell adhesion molecule binding;			D	KOG2739	Leucine-rich acidic nuclear protein
Z10_84971	PREDICTED: Larimichthys crocea hydroxysteroid 11-beta-dehydrogenase 1-like protein (LOC104920644), mRNA	--	17.2	24	3	3	3	1.432	0.918	0.929	0.919	1.001	0.916	0.587	0.838	1.029	1.077	0.874	0.735	0.836	1.719	0.99	1.2	0.893	1.137	0.375226	1.318	0.12877	1.159	0.522018	cytoplasm				GO:0008152 metabolic process; GO:0055114 oxidation-reduction process;	GO:0005622 intracellular; GO:0005623 cell; GO:0005634 nucleus; GO:0005654 nucleoplasm; GO:0031974 membrane-enclosed lumen; GO:0031981 nuclear lumen; GO:0043226 organelle; GO:0043227 membrane-bounded organelle; GO:0043229 intracellular organelle; GO:0043231 intracellular membrane-bounded organelle; GO:0043233 organelle lumen; GO:0044422 organelle part; GO:0044424 intracellular part; GO:0044428 nuc…	GO:0003824 catalytic activity; GO:0016229 steroid dehydrogenase activity; GO:0016491 oxidoreductase activity;	PF00106	short chain dehydrogenase	Q	KOG1205	Predicted dehydrogenase
Z10_82431	PREDICTED: Oreochromis niloticus RAB10, member RAS oncogene family (rab10), mRNA	--	19.1	47	9	16	5	1.179	0.856	0.863	1.02	1.051	0.918	0.757	0.704	1.28	1.366	0.979	1.108	0.721	0.953	1.194	1.158	1.052	1.059	0.627317	1.189	0.266752	1.123	0.44906	cytoplasm	K07903	RAB10; Ras-related protein Rab-10	map04144 Endocytosis; map04152 AMPK signaling pathway	GO:0000003 reproduction; GO:0000902 cell morphogenesis; GO:0000904 cell morphogenesis involved in differentiation; GO:0001738 morphogenesis of a polarized epithelium; GO:0001775 cell activation; GO:0001881 receptor recycling; GO:0002009 morphogenesis of an epithelium; GO:0002252 immune effector process; GO:0002263 cell activation involved in immune response; GO:0002274 myeloid leukocyte activatio…	GO:0005622 intracellular; GO:0005623 cell; GO:0005737 cytoplasm; GO:0005768 endosome; GO:0005769 early endosome; GO:0005783 endoplasmic reticulum; GO:0005789 endoplasmic reticulum membrane; GO:0005794 Golgi apparatus; GO:0005795 Golgi stack; GO:0005797 Golgi medial cisterna; GO:0005802 trans-Golgi network; GO:0005829 cytosol; GO:0005886 plasma membrane; GO:0005929 cilium; GO:0010008 endosome memb…	GO:0000166 nucleotide binding; GO:0001882 nucleoside binding; GO:0001883 purine nucleoside binding; GO:0003824 catalytic activity; GO:0003924 GTPase activity; GO:0005488 binding; GO:0005515 protein binding; GO:0005525 GTP binding; GO:0008092 cytoskeletal protein binding; GO:0016462 pyrophosphatase activity; GO:0016787 hydrolase activity; GO:0016817 hydrolase activity, acting on acid anhydrides; G…	PF00071	Ras family	U	KOG0078	GTP-binding protein SEC4, small G protein superfamily, and related Ras family GTP-binding proteins
Z10_71184	PREDICTED: Stegastes partitus nuclear transport factor 2 (nutf2), transcript variant X1, mRNA	--	12.3	29	2	2	2	1.034	1.144	1.133	1.19	0.98	1.082	1.114	1.066	0.99	0.75	0.955	1.089	0.94	0.781	0.846	0.904	0.87	0.805	0.00100749	0.802	0.00731163	0.997	0.909948	cytoplasm				GO:0000060 protein import into nucleus, translocation; GO:0001817 regulation of cytokine production; GO:0001818 negative regulation of cytokine production; GO:0002225 positive regulation of antimicrobial peptide production; GO:0002682 regulation of immune system process; GO:0002684 positive regulation of immune system process; GO:0002697 regulation of immune effector process; GO:0002699 positive …	GO:0005622 intracellular; GO:0005623 cell; GO:0005634 nucleus; GO:0005635 nuclear envelope; GO:0005640 nuclear outer membrane; GO:0005643 nuclear pore; GO:0005654 nucleoplasm; GO:0005737 cytoplasm; GO:0005829 cytosol; GO:0012505 endomembrane system; GO:0016020 membrane; GO:0019867 outer membrane; GO:0031090 organelle membrane; GO:0031965 nuclear membrane; GO:0031967 organelle envelope; GO:0031968…	GO:0005198 structural molecule activity; GO:0005215 transporter activity; GO:0005488 binding; GO:0005515 protein binding; GO:0008536 Ran GTPase binding; GO:0008565 protein transporter activity; GO:0017016 Ras GTPase binding; GO:0017056 structural constituent of nuclear pore; GO:0019899 enzyme binding; GO:0031267 small GTPase binding; GO:0042802 identical protein binding; GO:0051020 GTPase binding…	PF02136	Nuclear transport factor 2 (NTF2) domain	U	KOG2104	Nuclear transport factor 2
Z10_69334	PREDICTED: Austrofundulus limnaeus RILP-like protein 1 (LOC106527564), transcript variant X1, mRNA	--	14.2	28	2	3	2	0.404	1.382	0.614	1.249	1.286	1.314	0.652	1.476	1.166	0.59	1.518	0.696	0.823	0.545	1.277	1.006	1.868	0.979	0.994707	1.084	0.751122	1.107	0.795609	cytoplasm,nucleus	K23284	C1QL; C1q-related factor					PF00386	C1q domain
Z10_71835	PREDICTED: Haplochromis burtoni replication factor C (activator 1) 2, 40kDa (rfc2), mRNA	--	35.4	25	5	5	5	1.018	0.935	0.702	1.128	1.178	1.147	0.574	0.556	0.955	1.389	0.963	1.328	0.668	0.969	1.086	1.404	1.143	1.14	0.384703	1.269	0.232241	1.113	0.522579	cytoplasm	K10755	RFC2_4; replication factor C subunit 2/4	map03030 DNA replication; map03420 Nucleotide excision repair; map03430 Mismatch repair	GO:0000723 telomere maintenance; GO:0000724 double-strand break repair via homologous recombination; GO:0000725 recombinational repair; GO:0000731 DNA synthesis involved in DNA repair; GO:0006139 nucleobase-containing compound metabolic process; GO:0006259 DNA metabolic process; GO:0006260 DNA replication; GO:0006261 DNA-dependent DNA replication; GO:0006275 regulation of DNA replication; GO:0006…	GO:0005622 intracellular; GO:0005623 cell; GO:0005634 nucleus; GO:0005654 nucleoplasm; GO:0005657 replication fork; GO:0005663 DNA replication factor C complex; GO:0005694 chromosome; GO:0031390 Ctf18 RFC-like complex; GO:0031974 membrane-enclosed lumen; GO:0031981 nuclear lumen; GO:0032991 macromolecular complex; GO:0043226 organelle; GO:0043227 membrane-bounded organelle; GO:0043228 non-membran…	GO:0000166 nucleotide binding; GO:0005488 binding; GO:0005515 protein binding; GO:0005524 ATP binding; GO:0008144 drug binding; GO:0017076 purine nucleotide binding; GO:0019899 enzyme binding; GO:0030554 adenyl nucleotide binding; GO:0032553 ribonucleotide binding; GO:0032555 purine ribonucleotide binding; GO:0032559 adenyl ribonucleotide binding; GO:0035639 purine ribonucleoside triphosphate bin…	PF00004; PF08542	ATPase family associated with various cellular activities (AAA); Replication factor C C-terminal domain	L	KOG0991	Replication factor C, subunit RFC2
Z10_66478	PREDICTED: Larimichthys crocea nuclear factor of kappa light polypeptide gene enhancer in B-cells inhibitor, epsilon (nfkbie), transcript variant X2, mRNA	--	20.1	23	3	3	3	1.031	0.96	0.796	1.394	0.895	1.055	0.703	0.895	1.062	1.111	1.048	0.897	0.819	1.248	1.091	0.995	1.167	0.996	0.946887	1.193	0.0878001	1.199	0.263266	extracellular	K05872	NFKBIE; NF-kappa-B inhibitor epsilon	map04658 Th1 and Th2 cell differentiation; map04659 Th17 cell differentiation; map04660 T cell receptor signaling pathway; map04662 B cell receptor signaling pathway; map04722 Neurotrophin signaling pathway; map04920 Adipocytokine signaling pathway; map05169 Epstein-Barr virus infection; map05235 PD-L1 expression and PD-1 checkpoint pathway in cancer	GO:0006355 regulation of transcription, DNA-templated; GO:0006810 transport; GO:0006811 ion transport; GO:0006812 cation transport; GO:0006820 anion transport; GO:0006865 amino acid transport; GO:0008104 protein localization; GO:0009889 regulation of biosynthetic process; GO:0010468 regulation of gene expression; GO:0010556 regulation of macromolecule biosynthetic process; GO:0015711 organic anio…	GO:0001650 fibrillar center; GO:0005622 intracellular; GO:0005623 cell; GO:0005634 nucleus; GO:0005730 nucleolus; GO:0005737 cytoplasm; GO:0005794 Golgi apparatus; GO:0005829 cytosol; GO:0012505 endomembrane system; GO:0031974 membrane-enclosed lumen; GO:0031981 nuclear lumen; GO:0043226 organelle; GO:0043227 membrane-bounded organelle; GO:0043228 non-membrane-bounded organelle; GO:0043229 intrac…				S	KOG0504	FOG: Ankyrin repeat
Z10_36642	PREDICTED: Larimichthys crocea dual specificity protein phosphatase 22-A-like (LOC104927513), mRNA	--	23.3	17	2	4	1	0.877	1.241	1.162	1.085	0.955	1.022	1.264	0.922	1.035	0.889	0.98	1.069	0.858	1.071	0.79	0.78	0.869	0.831	0.0233841	0.859	0.0937036	1.035	0.748101	cytoplasm	K14165	K14165; atypical dual specificity phosphatase [EC:3.1.3.16 3.1.3.48]		GO:0001932 regulation of protein phosphorylation; GO:0001934 positive regulation of protein phosphorylation; GO:0007154 cell communication; GO:0007165 signal transduction; GO:0007166 cell surface receptor signaling pathway; GO:0007167 enzyme linked receptor protein signaling pathway; GO:0007178 transmembrane receptor protein serine/threonine kinase signaling pathway; GO:0007179 transforming growt…			PF00782	Dual specificity phosphatase, catalytic domain	V	KOG1716	Dual specificity phosphatase
Z10_81144	PREDICTED: Notothenia coriiceps ER membrane protein complex subunit 10 (emc10), transcript variant X1, mRNA	--	27.8	13	3	4	3	1.122	1.032	1.004	0.954	1.142	1.032	0.834	0.817	0.961	1.127	0.918	1.203	0.933	0.935	0.96	1.126	0.922	1.031	0.599971	1.012	0.831692	0.981	0.913935	extracellular	K23570	EMC10; ER membrane protein complex subunit 10			GO:0005622 intracellular; GO:0005623 cell; GO:0005737 cytoplasm; GO:0005783 endoplasmic reticulum; GO:0005789 endoplasmic reticulum membrane; GO:0012505 endomembrane system; GO:0016020 membrane; GO:0016021 integral component of membrane; GO:0030176 integral component of endoplasmic reticulum membrane; GO:0031224 intrinsic component of membrane; GO:0031227 intrinsic component of endoplasmic reticu…				S	KOG4827	Uncharacterized conserved protein
Z10_73385	Dicentrarchus labrax transporter-associated with antigen processing 1 (Dila-TAP1) gene, Dila-TAP1*03 allele, complete cds	--	8.6	20	1	1	1	0.951	0.938	0.949	1.611	0.678	0.791	0.856	0.667	1.742	1.427	0.912	0.809	0.622	1.077	0.973	0.997	0.997	0.832	0.350655	1.182	0.444466	1.42	0.188201	cytoplasm,nucleus	K05653	ABCB2, TAP1; ATP-binding cassette, subfamily B (MDR/TAP), member 2	map02010 ABC transporters; map04145 Phagosome; map04612 Antigen processing and presentation; map05163 Human cytomegalovirus infection; map05168 Herpes simplex virus 1 infection; map05169 Epstein-Barr virus infection; map05170 Human immunodeficiency virus 1 infection; map05340 Primary immunodeficiency	GO:0001910 regulation of leukocyte mediated cytotoxicity; GO:0001911 negative regulation of leukocyte mediated cytotoxicity; GO:0002376 immune system process; GO:0002474 antigen processing and presentation of peptide antigen via MHC class I; GO:0002478 antigen processing and presentation of exogenous peptide antigen; GO:0002479 antigen processing and presentation of exogenous peptide antigen via …	GO:0005622 intracellular; GO:0005623 cell; GO:0005737 cytoplasm; GO:0005783 endoplasmic reticulum; GO:0005789 endoplasmic reticulum membrane; GO:0005793 endoplasmic reticulum-Golgi intermediate compartment; GO:0005815 microtubule organizing center; GO:0005856 cytoskeleton; GO:0012505 endomembrane system; GO:0012506 vesicle membrane; GO:0015630 microtubule cytoskeleton; GO:0016020 membrane; GO:001…	GO:0000166 nucleotide binding; GO:0003823 antigen binding; GO:0003824 catalytic activity; GO:0005102 receptor binding; GO:0005215 transporter activity; GO:0005488 binding; GO:0005515 protein binding; GO:0005524 ATP binding; GO:0008144 drug binding; GO:0015399 primary active transmembrane transporter activity; GO:0015405 P-P-bond-hydrolysis-driven transmembrane transporter activity; GO:0015433 pep…			Q	KOG0058	Peptide exporter, ABC superfamily
Z10_71800	PREDICTED: Larimichthys crocea ras-related protein Rab-5C-like (LOC104924139), transcript variant X2, mRNA	--	17.5	66	7	18	3	0.855	1.227	1.299	1.094	1.173	0.89	1.088	1.241	0.898	0.687	0.884	1.158	1.203	0.677	0.721	0.833	0.837	0.875	0.211644	0.716	0.039126	0.818	0.0188669	cytoplasm	K07889	RAB5C; Ras-related protein Rab-5C	map04014 Ras signaling pathway; map04144 Endocytosis; map04145 Phagosome; map04962 Vasopressin-regulated water reabsorption; map05146 Amoebiasis; map05152 Tuberculosis	GO:0001775 cell activation; GO:0002252 immune effector process; GO:0002263 cell activation involved in immune response; GO:0002274 myeloid leukocyte activation; GO:0002275 myeloid cell activation involved in immune response; GO:0002283 neutrophil activation involved in immune response; GO:0002366 leukocyte activation involved in immune response; GO:0002376 immune system process; GO:0002443 leukoc…	GO:0000323 lytic vacuole; GO:0005622 intracellular; GO:0005623 cell; GO:0005737 cytoplasm; GO:0005764 lysosome; GO:0005765 lysosomal membrane; GO:0005766 primary lysosome; GO:0005768 endosome; GO:0005769 early endosome; GO:0005773 vacuole; GO:0005774 vacuolar membrane; GO:0005811 lipid particle; GO:0005886 plasma membrane; GO:0008021 synaptic vesicle; GO:0010008 endosome membrane; GO:0012505 endo…	GO:0000166 nucleotide binding; GO:0001882 nucleoside binding; GO:0001883 purine nucleoside binding; GO:0003824 catalytic activity; GO:0003924 GTPase activity; GO:0005488 binding; GO:0016462 pyrophosphatase activity; GO:0016787 hydrolase activity; GO:0016817 hydrolase activity, acting on acid anhydrides; GO:0016818 hydrolase activity, acting on acid anhydrides, in phosphorus-containing anhydrides;…	PF00071	Ras family	U	KOG0092	GTPase Rab5/YPT51 and related small G protein superfamily GTPases
Z10_61531	PREDICTED: Notothenia coriiceps programmed cell death 10 (pdcd10), mRNA	--	24.5	35	6	7	5	1.203	0.761	0.807	0.993	1.052	1.034	0.802	0.674	1.167	1.164	1.05	1.066	0.773	1.042	1.078	1.136	1.139	1.049	0.552579	1.227	0.0940606	1.17	0.299289	cytoplasm	K18269	PDCD10; programmed cell death protein 10		GO:0000302 response to reactive oxygen species; GO:0001568 blood vessel development; GO:0001932 regulation of protein phosphorylation; GO:0001934 positive regulation of protein phosphorylation; GO:0001936 regulation of endothelial cell proliferation; GO:0001937 negative regulation of endothelial cell proliferation; GO:0001944 vasculature development; GO:0002009 morphogenesis of an epithelium; GO:…	GO:0000139 Golgi membrane; GO:0005622 intracellular; GO:0005623 cell; GO:0005737 cytoplasm; GO:0005794 Golgi apparatus; GO:0005829 cytosol; GO:0005886 plasma membrane; GO:0009898 cytoplasmic side of plasma membrane; GO:0012505 endomembrane system; GO:0016020 membrane; GO:0016324 apical plasma membrane; GO:0030427 site of polarized growth; GO:0031090 organelle membrane; GO:0031984 organelle subcom…	GO:0005488 binding; GO:0005515 protein binding; GO:0019899 enzyme binding; GO:0019900 kinase binding; GO:0019901 protein kinase binding; GO:0042802 identical protein binding; GO:0042803 protein homodimerization activity; GO:0046983 protein dimerization activity; GO:0047485 protein N-terminus binding;			S	KOG4025	Putative apoptosis related protein
Z10_74599	PREDICTED: Maylandia zebra prostaglandin E synthase 3-like (LOC101471106), mRNA	--	18.4	38	5	10	5	0.975	0.763	0.972	1.026	0.885	0.919	1.056	1.017	1.054	1.235	1.045	1.002	0.963	1.008	1.093	0.865	1.122	1.05	0.500548	1.016	0.89712	0.968	0.626085	nucleus	K15730	PTGES3; cytosolic prostaglandin-E synthase [EC:5.3.99.3]	map00590 Arachidonic acid metabolism; map01100 Metabolic pathways				PF04969	CS domain	O	KOG3158	HSP90 co-chaperone p23
Z10_72026	PREDICTED: Larimichthys crocea protein TsetseEP-like (LOC104918133), mRNA	--	16.1	29	3	7	3	1.339	0.564	0.589	1.176	1.222	1.197	0.552	0.534	1.434	1.454	1.28	0.624	0.531	0.711	1.256	1.534	1.564	1.093	0.672241	1.96	0.0337121	1.792	0.0907463	cytoplasm
Z10_60410	PREDICTED: Notothenia coriiceps Fc receptor-like protein 5 (LOC104950186), mRNA	--	39.7	9	3	3	3	1.306	1.666	1.185	1.375	0.675	0.977	1.278	1.212	0.775	0.652	0.869	0.933	1.007	0.515	0.825	0.751	0.613	0.615	0.00497165	0.681	0.022146	1.108	0.656925	cytoplasm	K06727	FCRL, IRTA, CD307; Fc receptor-like protein					PF13927	Immunoglobulin domain
Z10_63926	PREDICTED: Larimichthys crocea quinoid dihydropteridine reductase (qdpr), mRNA	--	15.3	61	6	46	6	0.869	1.259	1.321	0.946	0.835	1.081	1.377	1.433	1.07	0.593	0.936	0.824	1.181	0.549	0.735	0.743	0.801	0.723	0.0199912	0.667	0.0623554	0.923	0.683328	mitochondria	K00357	QDPR; dihydropteridine reductase [EC:1.5.1.34]	map00790 Folate biosynthesis; map01100 Metabolic pathways						E	KOG4022	Dihydropteridine reductase DHPR/QDPR
Z10_74055	PREDICTED: Larimichthys crocea WD repeat domain 61 (wdr61), mRNA	--	18.2	15	2	3	1	0.987	0.867	0.949	0.917	0.954	1.004	1.07	0.918	1.06	1.021	1.067	1.131	0.91	0.843	1.182	1.121	1.095	1.03	0.655332	1.015	0.878831	0.985	0.837563	cytoplasm	K12602	WDR61, REC14, SKI8; WD repeat-containing protein 61	map03018 RNA degradation	GO:0000288 nuclear-transcribed mRNA catabolic process, deadenylation-dependent decay; GO:0000291 nuclear-transcribed mRNA catabolic process, exonucleolytic; GO:0000956 nuclear-transcribed mRNA catabolic process; GO:0002682 regulation of immune system process; GO:0002683 negative regulation of immune system process; GO:0006139 nucleobase-containing compound metabolic process; GO:0006325 chromatin …	GO:0000428 DNA-directed RNA polymerase complex; GO:0000785 chromatin; GO:0005622 intracellular; GO:0005623 cell; GO:0005634 nucleus; GO:0005654 nucleoplasm; GO:0005694 chromosome; GO:0005737 cytoplasm; GO:0005829 cytosol; GO:0008023 transcription elongation factor complex; GO:0016591 DNA-directed RNA polymerase II, holoenzyme; GO:0016593 Cdc73/Paf1 complex; GO:0030880 RNA polymerase complex; GO:0…				S	KOG4155	FOG: WD40 repeat
Z10_86250	PREDICTED: Notothenia coriiceps BTB/POZ domain-containing protein KCTD12-like (LOC104964868), mRNA	--	9.4	89	6	12	6	1.482	0.645	0.603	1.366	0.926	0.969	0.613	0.53	1.504	1.839	1.297	0.888	0.453	0.515	1.093	1.256	1.42	0.961	0.777985	1.565	0.27772	1.628	0.138067	extracellular	K21918	KCTD8_12_16; BTB/POZ domain-containing protein KCTD8/12/16		GO:0000003 reproduction; GO:0002118 aggressive behavior; GO:0002121 inter-male aggressive behavior; GO:0007610 behavior; GO:0007617 mating behavior; GO:0007618 mating; GO:0007619 courtship behavior; GO:0008049 male courtship behavior; GO:0019098 reproductive behavior; GO:0019953 sexual reproduction; GO:0022414 reproductive process; GO:0030431 sleep; GO:0032501 multicellular organismal process; GO…					S	KOG2723	Uncharacterized conserved protein, contains BTB/POZ domain
Z10_83762	PREDICTED: Larimichthys crocea uroporphyrinogen decarboxylase (urod), mRNA	--	21.2	30	3	9	1	1.22	0.912	1.034	1.016	0.696	1.023	1.266	1.015	1.083	0.952	1.135	0.937	1.003	0.932	0.987	0.786	1.002	0.853	0.0700187	0.932	0.438433	1.092	0.314127	mitochondria	K01599	hemE, UROD; uroporphyrinogen decarboxylase [EC:4.1.1.37]	map00860 Porphyrin and chlorophyll metabolism; map01100 Metabolic pathways	GO:0001889 liver development; GO:0006082 organic acid metabolic process; GO:0006725 cellular aromatic compound metabolic process; GO:0006778 porphyrin-containing compound metabolic process; GO:0006779 porphyrin-containing compound biosynthetic process; GO:0006783 heme biosynthetic process; GO:0006807 nitrogen compound metabolic process; GO:0007275 multicellular organism development; GO:0008152 me…	GO:0005622 intracellular; GO:0005623 cell; GO:0005634 nucleus; GO:0005654 nucleoplasm; GO:0005737 cytoplasm; GO:0005829 cytosol; GO:0031974 membrane-enclosed lumen; GO:0031981 nuclear lumen; GO:0043226 organelle; GO:0043227 membrane-bounded organelle; GO:0043229 intracellular organelle; GO:0043231 intracellular membrane-bounded organelle; GO:0043233 organelle lumen; GO:0044422 organelle part; GO:…	GO:0003824 catalytic activity; GO:0004853 uroporphyrinogen decarboxylase activity; GO:0005488 binding; GO:0005506 iron ion binding; GO:0008198 ferrous iron binding; GO:0016829 lyase activity; GO:0016830 carbon-carbon lyase activity; GO:0016831 carboxy-lyase activity; GO:0043167 ion binding; GO:0043169 cation binding; GO:0046872 metal ion binding; GO:0046914 transition metal ion binding;	PF01208	Uroporphyrinogen decarboxylase (URO-D)	H	KOG2872	Uroporphyrinogen decarboxylase
Z10_80536	Anoplopoma fimbria clone afim-evh-533-216 Iron-sulfur cluster assembly enzyme ISCU, mitochondrial precursor putative mRNA, complete cds	--	13.4	44	5	5	5	0.931	0.855	0.991	1.062	1.21	1.012	0.902	1.04	0.983	0.97	1.036	1.335	0.829	1.171	0.934	1.052	1.156	1.075	0.297435	0.917	0.399335	0.853	0.0878728	extracellular	K22068	ISCU; iron-sulfur cluster assembly enzyme ISCU, mitochondrial		GO:0006790 sulfur compound metabolic process; GO:0006807 nitrogen compound metabolic process; GO:0006873 cellular ion homeostasis; GO:0006875 cellular metal ion homeostasis; GO:0006879 cellular iron ion homeostasis; GO:0008152 metabolic process; GO:0009987 cellular process; GO:0010467 gene expression; GO:0016043 cellular component organization; GO:0016226 iron-sulfur cluster assembly; GO:0019538 …	GO:0005622 intracellular; GO:0005623 cell; GO:0005634 nucleus; GO:0005737 cytoplasm; GO:0005739 mitochondrion; GO:0005759 mitochondrial matrix; GO:0005829 cytosol; GO:0031974 membrane-enclosed lumen; GO:0032991 macromolecular complex; GO:0043226 organelle; GO:0043227 membrane-bounded organelle; GO:0043229 intracellular organelle; GO:0043231 intracellular membrane-bounded organelle; GO:0043233 org…	GO:0003824 catalytic activity; GO:0005198 structural molecule activity; GO:0005488 binding; GO:0005506 iron ion binding; GO:0005515 protein binding; GO:0008198 ferrous iron binding; GO:0016740 transferase activity; GO:0016782 transferase activity, transferring sulfur-containing groups; GO:0032947 protein complex scaffold; GO:0036455 iron-sulfur transferase activity; GO:0043167 ion binding; GO:004…			C	KOG3361	Iron binding protein involved in Fe-S cluster formation
Z10_78390	PREDICTED: Larimichthys crocea TRAF-interacting protein with forkhead-associated domain (tifa), mRNA	--	21.8	38	7	10	7	0.97	0.944	1.391	1	0.947	0.908	0.909	0.882	1.021	1.096	0.896	1.341	0.776	0.843	0.922	1.024	0.952	0.969	0.493948	0.771	0.0588246	0.796	0.0748277	extracellular	K23826	TIFA; TRAF-interacting protein with FHA domain-containing protein A	map05131 Shigellosis	GO:0007154 cell communication; GO:0007165 signal transduction; GO:0007249 I-kappaB kinase/NF-kappaB signaling; GO:0009987 cellular process; GO:0023052 signaling; GO:0035556 intracellular signal transduction; GO:0050789 regulation of biological process; GO:0050794 regulation of cellular process; GO:0050896 response to stimulus; GO:0051716 cellular response to stimulus; GO:0065007 biological regula…
Z10_72326	Epinephelus bruneus clone CL131_1 alcohol dehydrogenase Class vi mRNA, partial cds	--	39.4	73	21	181	1	0.313	1.789	0.429	0.518	1.513	1.995	0.447	6.033	0.248	0.516	0.281	0.325	0.35	0.218	0.72	0.305	0.331	0.63	0.44292	0.246	0.309207	0.391	0.635495	cytoplasm	K00121	frmA, ADH5, adhC; S-(hydroxymethyl)glutathione dehydrogenase / alcohol dehydrogenase [EC:1.1.1.284 1.1.1.1]	map00010 Glycolysis / Gluconeogenesis; map00071 Fatty acid degradation; map00350 Tyrosine metabolism; map00830 Retinol metabolism; map00980 Metabolism of xenobiotics by cytochrome P450; map00982 Drug metabolism - cytochrome P450; map01100 Metabolic pathways; map01200 Carbon metabolism; map05204 Chemical carcinogenesis				PF08240	Alcohol dehydrogenase GroES-like domain	Q	KOG0022	Alcohol dehydrogenase, class III
Z10_56762	PREDICTED: Notothenia coriiceps COP9 signalosome subunit 4 (cops4), mRNA	--	37.5	48	14	21	8	1.052	1.077	1.104	0.967	0.951	0.967	1.051	0.958	1.018	1.035	0.904	0.992	0.902	0.837	0.993	0.984	0.853	0.923	0.0374062	0.927	0.166782	1.004	0.904036	cytoskeleton	K12178	COPS4, CSN4; COP9 signalosome complex subunit 4		GO:0000003 reproduction; GO:0000338 protein deneddylation; GO:0000715 nucleotide-excision repair, DNA damage recognition; GO:0001654 eye development; GO:0001745 compound eye morphogenesis; GO:0001751 compound eye photoreceptor cell differentiation; GO:0001754 eye photoreceptor cell differentiation; GO:0002009 morphogenesis of an epithelium; GO:0003006 developmental process involved in reproductio…	GO:0005622 intracellular; GO:0005623 cell; GO:0005634 nucleus; GO:0005654 nucleoplasm; GO:0005737 cytoplasm; GO:0005829 cytosol; GO:0008021 synaptic vesicle; GO:0008180 COP9 signalosome; GO:0012505 endomembrane system; GO:0016604 nuclear body; GO:0016607 nuclear speck; GO:0030054 cell junction; GO:0030133 transport vesicle; GO:0031410 cytoplasmic vesicle; GO:0031974 membrane-enclosed lumen; GO:00…	GO:0001067 regulatory region nucleic acid binding; GO:0003676 nucleic acid binding; GO:0003677 DNA binding; GO:0003824 catalytic activity; GO:0005488 binding; GO:0005515 protein binding; GO:0008233 peptidase activity; GO:0008234 cysteine-type peptidase activity; GO:0016787 hydrolase activity; GO:0019783 ubiquitin-like protein-specific protease activity; GO:0019784 NEDD8-specific protease activity…	PF01399	PCI domain	OT	KOG1497	COP9 signalosome, subunit CSN4
Z10_84634	PREDICTED: Larimichthys crocea charged multivesicular body protein 5 (chmp5), mRNA	--	24.7	33	6	9	6	1.143	0.876	0.884	1.027	1.06	0.996	0.626	0.843	1.024	0.806	1.044	0.846	0.761	1.339	1.12	1.183	1.184	1.101	0.420475	1.218	0.176936	1.106	0.533107	mitochondria	K12198	CHMP5, VPS60; charged multivesicular body protein 5	map04144 Endocytosis; map04217 Necroptosis	GO:0006810 transport; GO:0016192 vesicle-mediated transport; GO:0016197 endosomal transport; GO:0032509 endosome transport via multivesicular body sorting pathway; GO:0046907 intracellular transport; GO:0051179 localization; GO:0051234 establishment of localization; GO:0051641 cellular localization; GO:0051649 establishment of localization in cell; GO:0071985 multivesicular body sorting pathway;	GO:0000815 ESCRT III complex; GO:0005622 intracellular; GO:0005623 cell; GO:0005737 cytoplasm; GO:0005768 endosome; GO:0010008 endosome membrane; GO:0012505 endomembrane system; GO:0016020 membrane; GO:0031090 organelle membrane; GO:0031410 cytoplasmic vesicle; GO:0031982 vesicle; GO:0032991 macromolecular complex; GO:0036452 ESCRT complex; GO:0043226 organelle; GO:0043227 membrane-bounded organe…				U	KOG1655	Protein involved in vacuolar protein sorting
Z10_54868	PREDICTED: Larimichthys crocea claudin-7-B-like (LOC104920020), mRNA	--	22	19	3	5	3	1.356	0.651	0.688	1.276	1.05	0.819	0.642	0.689	1.346	1.191	1.154	0.952	0.614	0.821	1.168	1.107	1.307	1	0.866822	1.307	0.149291	1.307	0.350045	plasma membrane	K06087	CLDN; claudin	map04514 Cell adhesion molecules (CAMs); map04530 Tight junction; map04670 Leukocyte transendothelial migration; map05130 Pathogenic Escherichia coli infection; map05160 Hepatitis C	GO:0007155 cell adhesion; GO:0007162 negative regulation of cell adhesion; GO:0008284 positive regulation of cell proliferation; GO:0009636 response to toxic substance; GO:0010033 response to organic substance; GO:0010941 regulation of cell death; GO:0016338 calcium-independent cell-cell adhesion via plasma membrane cell-adhesion molecules; GO:0022610 biological adhesion; GO:0030155 regulation of…	GO:0005623 cell; GO:0005886 plasma membrane; GO:0005911 cell-cell junction; GO:0005923 bicellular tight junction; GO:0016020 membrane; GO:0016021 integral component of membrane; GO:0016323 basolateral plasma membrane; GO:0016327 apicolateral plasma membrane; GO:0016328 lateral plasma membrane; GO:0030054 cell junction; GO:0031224 intrinsic component of membrane; GO:0043296 apical junction complex…	GO:0005488 binding; GO:0005515 protein binding; GO:0042802 identical protein binding; GO:0050839 cell adhesion molecule binding;
Z10_73902	PREDICTED: Larimichthys crocea chromosome unknown open reading frame, human C16orf13 (LOC104921605), mRNA	--	14.5	23	3	4	3	0.902	1.259	1.026	1.216	1.058	1.349	1.099	1.293	1.012	0.652	0.826	1.115	1.07	0.6	0.676	0.892	0.76	0.724	0.0114391	0.721	0.0444745	0.995	0.930026	cytoskeleton
Z10_77444	Siniperca chuatsi clone LPA-1 immunoglobulin light chain variable region (MfVL001) mRNA, partial cds	--	11.1	8	1	2	1	1.226	0.815	0.687	0.671	1.568	0.912	0.718	0.686	1.34	1.219	1.181	0.894	0.6	1.461	0.824	1.199	1.284	1.215	0.313273	1.522	0.102116	1.253	0.30015	extracellular							PF07686	Immunoglobulin V-set domain
Z10_77486	PREDICTED: Notothenia coriiceps uncharacterized LOC104968030 (LOC104968030), mRNA	--	22.2	7	1	1	1																								extracellular				GO:0001101 response to acid chemical; GO:0001775 cell activation; GO:0001817 regulation of cytokine production; GO:0001818 negative regulation of cytokine production; GO:0001819 positive regulation of cytokine production; GO:0002237 response to molecule of bacterial origin; GO:0002252 immune effector process; GO:0002263 cell activation involved in immune response; GO:0002274 myeloid leukocyte act…	GO:0000323 lytic vacuole; GO:0005576 extracellular region; GO:0005615 extracellular space; GO:0005622 intracellular; GO:0005623 cell; GO:0005737 cytoplasm; GO:0005764 lysosome; GO:0005766 primary lysosome; GO:0005773 vacuole; GO:0005775 vacuolar lumen; GO:0012505 endomembrane system; GO:0030141 secretory granule; GO:0031091 platelet alpha granule; GO:0031093 platelet alpha granule lumen; GO:00314…	GO:0005488 binding; GO:0008144 drug binding;
Z10_68683	PREDICTED: Larimichthys crocea COP9 signalosome subunit 7A (cops7a), transcript variant X1, mRNA	--	29.3	23	4	5	4	1.121	1.032	1.033	0.922	0.969	0.989	0.787	0.893	1.063	1.043	1.03	0.95	0.837	1.256	0.968	0.996	1.051	1.029	0.685807	1.058	0.519098	1.028	0.780921	extracellular	K12180	COPS7, CSN7; COP9 signalosome complex subunit 7		GO:0000003 reproduction; GO:0000338 protein deneddylation; GO:0000715 nucleotide-excision repair, DNA damage recognition; GO:0002009 morphogenesis of an epithelium; GO:0003006 developmental process involved in reproduction; GO:0006139 nucleobase-containing compound metabolic process; GO:0006259 DNA metabolic process; GO:0006281 DNA repair; GO:0006283 transcription-coupled nucleotide-excision repa…	GO:0005622 intracellular; GO:0005623 cell; GO:0005634 nucleus; GO:0005654 nucleoplasm; GO:0005737 cytoplasm; GO:0005829 cytosol; GO:0008180 COP9 signalosome; GO:0031974 membrane-enclosed lumen; GO:0031981 nuclear lumen; GO:0032991 macromolecular complex; GO:0034399 nuclear periphery; GO:0043226 organelle; GO:0043227 membrane-bounded organelle; GO:0043229 intracellular organelle; GO:0043231 intrac…	GO:0005488 binding; GO:0005515 protein binding;	PF01399	PCI domain	OT	KOG3250	COP9 signalosome, subunit CSN7
Z10_68445	PREDICTED: Larimichthys crocea polypeptide N-acetylgalactosaminyltransferase 6-like (LOC104932882), mRNA	--	27.9	5	1	1	1																								cytoplasm	K00710	GALNT; polypeptide N-acetylgalactosaminyltransferase [EC:2.4.1.41]	map00512 Mucin type O-glycan biosynthesis; map00514 Other types of O-glycan biosynthesis; map01100 Metabolic pathways				PF00652	Ricin-type beta-trefoil lectin domain	O	KOG3736	Polypeptide N-acetylgalactosaminyltransferase
Z10_71761	PREDICTED: Larimichthys crocea coiled-coil domain containing 25 (ccdc25), mRNA	--	13.2	55	5	6	5	0.992	0.996	0.94	0.922	0.962	0.932	0.999	1.002	1.032	1.203	0.963	0.987	0.864	1.246	1.053	0.979	0.967	1.061	0.371609	1.064	0.510083	1.003	0.943935	cytoplasm							PF05670	Domain of unknown function (DUF814)	S	KOG3272	Predicted coiled-coil protein
Z10_75172	PREDICTED: Larimichthys crocea asparaginase like 1 (asrgl1), mRNA	--	28.9	61	12	56	12	0.699	1.542	1.365	0.868	1.051	1.279	1.384	1.373	0.737	0.645	0.935	0.916	1.039	0.567	0.788	0.688	0.774	0.752	0.136907	0.67	0.0392514	0.891	0.531054	cytoplasm	K13051	ASRGL1, iaaA; L-asparaginase / beta-aspartyl-peptidase [EC:3.5.1.1 3.4.19.5]	map00250 Alanine, aspartate and glutamate metabolism; map01100 Metabolic pathways	GO:0006082 organic acid metabolic process; GO:0006508 proteolysis; GO:0006520 cellular amino acid metabolic process; GO:0006528 asparagine metabolic process; GO:0006530 asparagine catabolic process; GO:0006558 L-phenylalanine metabolic process; GO:0006559 L-phenylalanine catabolic process; GO:0006725 cellular aromatic compound metabolic process; GO:0006807 nitrogen compound metabolic process; GO:…	GO:0005622 intracellular; GO:0005623 cell; GO:0005737 cytoplasm; GO:0005829 cytosol; GO:0044424 intracellular part; GO:0044444 cytoplasmic part; GO:0044464 cell part;	GO:0003824 catalytic activity; GO:0004067 asparaginase activity; GO:0008233 peptidase activity; GO:0008238 exopeptidase activity; GO:0008242 omega peptidase activity; GO:0008798 beta-aspartyl-peptidase activity; GO:0016787 hydrolase activity; GO:0016810 hydrolase activity, acting on carbon-nitrogen (but not peptide) bonds; GO:0016811 hydrolase activity, acting on carbon-nitrogen (but not peptide)…	PF01112	Asparaginase	E	KOG1592	Asparaginase
[truncated: 6,037 more rows]
